# Supplementary material for: Timing of circadian genes in mammalian tissues
Source: Sci Rep. 2014 Jul 22;4:5782. doi: 10.1038/srep05782 (PMC5376044; doi:10.1038/srep05782)
Supplement: Supplementary Information — Supplementary Dataset 1 [file srep05782-s2.xls]

## Sheet: qPCR_DD
TimePoint	Sample	Bmal1	Clock	Npas2	DBP	E4bp4	Per1	Per2	Per3	Cry1	Cry2	Dec1	Dec2	RevErbA	RevErbB	RORa	RORc	CKId	CKIe	SIRT1	Tim	NONO	WDR5	Cyp7a1	Cyp7b1	Cyp51	Bmal1	Per1	Per2	Per3	Dec1	Dec2	Dbp	RevERBa	Cry1	Cry2	Cyp51	Cyp7b1
		liver	liver	liver	liver	liver	liver	liver	liver	liver	liver	liver	liver	liver	liver	liver	liver	liver	liver	liver	liver	liver	liver	liver	liver	liver	adrenal	adrenal	adrenal	adrenal	adrenal	adrenal	adrenal	adrenal	adrenal	adrenal	adrenal	adrenal
0	301	2.36212e-09	2.15187e-09	3.70109e-08	1.21e-09	7.6048e-09	1.12154e-10	5.82809e-09	3.59745e-10	2.24325e-09	9.16426e-10	7.65437e-09	NaN	1.02215e-09	8.13286e-10	2.85386e-09	5.41251e-08	9.68597e-09	9.92458e-10	1.08585e-08	2.43761e-08	1.66628e-08	4.57062e-09	1.23322	1.23138	1.30926	5.257e-09	7.36e-10	9.41e-10	1.026e-09	9.57e-10	9.79e-10	6.71e-10	6.8e-10	1.253e-09	1.032e-09	1.402e-09	1.028e-09
0	302	4.37289e-09	3.75331e-09	1.38903e-08	6.24e-10	7.00543e-09	1.73421e-11	2.35169e-09	2.43215e-10	2.39555e-09	6.21383e-10	6.63918e-09	NaN	5.36448e-10	1.06847e-09	2.36583e-09	2.71505e-08	8.0973e-09	5.21275e-10	1.09383e-08	1.80307e-08	2.69645e-08	2.89119e-09	0.652896	1.10993	0.85855	2.236e-09	7.32e-10	5.79e-10	5.25e-10	6.37e-10	6.46e-10	9.99e-10	1.173e-09	4.62e-10	9.34e-10	4.03e-10	7.07e-10
0	303	3.82519e-09	3.08266e-09	1.71557e-08	8.07e-10	6.76317e-09	2.08606e-11	5.00393e-09	9.25387e-11	2.41811e-09	9.15961e-10	7.88946e-09	NaN	4.30609e-10	9.45466e-10	1.80779e-09	2.83258e-08	5.22678e-09	3.71725e-10	7.92742e-09	1.51684e-08	2.31743e-08	2.56883e-09	0.958181	1.60315	0.871593	2.975e-09	7.63e-10	7.83e-10	5.83e-10	8.76e-10	6.35e-10	7.53e-10	7.18e-10	9e-10	7.89e-10	8.33e-10	5.64e-10
0	304	5.56301e-09	4.25317e-09	1.3881e-08	5.34e-10	8.58026e-09	1.66835e-11	1.63323e-09	1.69219e-10	1.83882e-09	4.65763e-10	4.66963e-09	NaN	6.74235e-10	1.25167e-09	2.41752e-09	2.53613e-08	7.13899e-09	6.36347e-10	1.51361e-08	1.67082e-08	4.8727e-08	2.93123e-09	0.639631	0.407933	0.960597	6.374e-09	1.182e-09	1.554e-09	1.574e-09	1.117e-09	1.248e-09	1.261e-09	1.027e-09	1.216e-09	1.143e-09	1.164e-09	1.501e-09
0	305	2.01783e-09	1.7794e-09	3.03245e-08	4.45e-10	1.0639e-08	9.57632e-12	2.20414e-09	1.25657e-10	1.52589e-09	3.72371e-10	8.12008e-09	NaN	8.57745e-10	8.6682e-10	2.99278e-09	2.53198e-08	6.31721e-09	5.26442e-10	1.82967e-08	2.11592e-08	1.87446e-08	4.42521e-09	1.51607	0.647599	NaN	6.079e-09	1.587e-09	1.144e-09	1.292e-09	1.413e-09	1.492e-09	1.317e-09	1.402e-09	1.17e-09	1.102e-09	1.198e-09	1.2e-09
2	306	5.0599e-09	3.92837e-09	3.68774e-08	8.13e-10	9.83077e-09	3.45091e-11	7.70351e-10	1.75265e-10	2.47767e-09	8.88533e-10	6.52997e-09	NaN	4.99304e-09	2.18563e-09	4.61692e-09	3.72801e-08	1.53699e-08	1.08941e-09	1.75292e-08	2.35495e-08	3.65468e-08	5.33177e-09	0.477653	1.37382	1.07338
2	307	3.31567e-09	2.61858e-09	1.6143e-08	4.29e-10	7.01445e-09	1.17987e-11	6.07451e-10	6.74181e-11	1.13791e-09	4.86373e-10	3.25471e-09	NaN	3.19595e-09	1.4693e-09	2.58338e-09	1.70002e-08	6.92202e-09	6.2097e-10	1.01355e-08	1.86529e-08	2.15152e-08	2.71438e-09	0.67331	1.16893	0.898823
2	308	3.63254e-09	2.75219e-09	1.48943e-08	5.19e-10	8.56424e-09	9.82423e-12	1.32625e-09	1.41584e-10	1.221e-09	5.70234e-10	3.74317e-09	NaN	2.74519e-09	1.1796e-09	1.82436e-09	1.80446e-08	5.10492e-09	5.35299e-10	8.0845e-09	2.3778e-08	1.64596e-08	1.83861e-09	0.561995	1.12182	0.919879
2	309	4.32016e-09	1.8757e-09	3.08188e-09	8.08e-10	7.5963e-09	1.79506e-11	9.8005e-10	1.29166e-10	1.34942e-09	5.04262e-10	3.96708e-09	NaN	2.906e-09	1.32491e-09	2.21748e-09	1.93438e-08	7.40954e-09	8.58142e-10	8.47977e-09	3.10491e-08	1.31214e-08	2.61666e-09	0.302381	1.61267	0.767422
2	310	2.36366e-09	1.74304e-09	1.26408e-08	4.55e-10	4.54346e-09	9.56872e-12	4.06923e-10	1.49629e-11	7.50409e-10	3.45252e-10	2.45131e-09	NaN	4.3655e-09	1.23668e-09	1.78076e-09	1.43147e-08	5.76706e-09	6.21282e-10	6.33355e-09	2.48937e-08	3.34694e-08	1.6916e-09	0.56818	0.29809	NaN
4	311	1.99755e-09	2.58105e-09	1.38003e-08	4.8e-09	2.27473e-09	3.21471e-11	7.91056e-10	6.57334e-10	6.14181e-10	8.01004e-10	7.29615e-09	NaN	1.28611e-08	5.04795e-09	3.51049e-09	1.12974e-08	1.35835e-08	6.95041e-10	1.89119e-08	2.3166e-08	1.90857e-08	4.4321e-09	0.53007	1.09095	0.58615	2.185e-09	1.844e-09	1.076e-09	3.4e-09	1.358e-09	2.906e-09	4.49e-09	2.127e-09	4.59e-10	1.443e-09	1.031e-09	1.725e-09
4	312	3.31877e-09	2.28097e-09	5.51219e-09	4.48e-10	4.05255e-09	2.12419e-12	9.21063e-10	8.86534e-11	4.26631e-10	3.12342e-10	3.47019e-09	NaN	4.06711e-09	2.9074e-09	1.37262e-09	1.03957e-08	7.26186e-09	5.11212e-10	9.98743e-09	1.55543e-08	1.95928e-08	2.59871e-09	2.08346	1.78294	1.22459	2.66e-09	9.33e-10	7.4e-10	1.908e-09	8.44e-10	1.686e-09	3.066e-09	2.202e-09	5.01e-10	1.094e-09	9.81e-10	1.439e-09
4	313	5.8265e-09	3.08405e-09	8.90685e-09	5.21e-10	8.58783e-09	8.85954e-12	5.61058e-10	3.72016e-11	1.42941e-09	5.80553e-10	3.96466e-09	NaN	5.03928e-09	2.39093e-09	1.56688e-09	1.19046e-08	9.33915e-09	9.35693e-10	8.26468e-09	1.72911e-08	1.8007e-08	2.71995e-09	2.60033	1.71701	0.861985	3.558e-09	7.08e-10	5e-10	1.009e-09	7.25e-10	1.129e-09	1.622e-09	1.678e-09	6.08e-10	1.235e-09	8.19e-10	9.13e-10
4	314	6.67652e-09	3.983e-09	7.71303e-09	5.69e-10	5.20297e-09	6.65666e-12	3.12491e-10	6.07706e-11	9.45483e-10	5.09074e-10	4.67388e-09	NaN	4.82098e-09	3.0926e-09	2.59244e-09	1.93661e-08	9.40568e-09	1.08598e-09	1.38701e-08	1.82916e-08	3.55953e-08	3.23989e-09	0.400672	1.51672	0.77143	3.068e-09	9.1e-10	7.26e-10	1.643e-09	1.16e-09	1.859e-09	3.181e-09	3.518e-09	4.17e-10	1.334e-09	7.52e-10	1.254e-09
4	315	2.89755e-09	1.76911e-09	2.19664e-08	9.63e-10	4.6903e-09	3.1583e-12	4.28249e-10	1.48037e-10	6.20727e-10	6.18926e-10	5.06513e-09	NaN	8.92285e-09	4.06347e-09	2.53869e-09	1.42335e-08	7.34785e-09	7.40711e-10	9.946e-09	1.57053e-08	3.02575e-08	2.71977e-09	1.31412	0.152677	NaN
6	316	1.58137e-09	2.52608e-09	1.18634e-08	1.38e-08	1.93807e-09	4.89342e-12	NaN	1.38928e-10	2.61171e-10	1.05213e-09	4.93116e-09	NaN	3.47678e-08	4.69372e-09	2.04481e-09	9.67501e-09	9.2506e-09	7.45308e-10	1.07913e-08	1.37383e-08	3.35186e-08	2.86416e-09	0.347088	1.18501	NaN
6	317	7.42467e-10	1.01546e-09	2.35541e-09	1.14e-08	2.42147e-09	6.64666e-13	5.1541e-10	6.61151e-11	2.39626e-10	3.3175e-10	2.61225e-09	NaN	1.33116e-08	2.86203e-09	1.49126e-09	5.98611e-09	4.07566e-09	3.44896e-10	5.6695e-09	9.62464e-09	1.16954e-08	2.0261e-09	0.186785	0.353388	0.628764
6	318	1.46156e-09	2.55907e-09	3.07095e-09	1.14e-08	1.90551e-09	4.75487e-12	8.23892e-10	1.59555e-10	3.74073e-10	4.23732e-10	7.94018e-09	NaN	1.54102e-08	3.6034e-09	1.40377e-09	7.73932e-09	4.94841e-09	7.33879e-10	1.11571e-08	1.13348e-08	1.41082e-08	2.22649e-09	1.40357	0.595696	0.979202
6	319	2.94154e-09	3.53693e-09	3.56906e-09	5.9e-09	3.92639e-09	1.53134e-11	6.93584e-10	9.71581e-11	7.30587e-10	5.82471e-10	3.88536e-09	NaN	1.9668e-08	3.76026e-09	1.51829e-09	9.58349e-09	7.71264e-09	7.66391e-10	1.08659e-08	1.52095e-08	2.96474e-08	2.51246e-09	0.894487	1.59186	0.748314
6	320	1.01862e-09	3.01746e-09	1.53326e-09	3.58e-08	1.33983e-09	1.4049e-11	1.05553e-09	4.66914e-10	4.34974e-10	1.01664e-09	1.21696e-08	NaN	4.31619e-08	7.35715e-09	3.28634e-09	1.16749e-08	1.30745e-08	1.14918e-09	1.48941e-08	9.66142e-09	1.21204e-07	4.31309e-09	0.65023	1.8709	NaN
8	321	1.1753e-10	8.50987e-10	2.01057e-09	8.46e-08	2.11549e-09	6.51667e-11	1.48114e-09	1.44817e-09	2.15603e-10	8.93968e-10	7.21397e-09	NaN	3.23957e-08	1.33404e-08	2.59302e-09	1.41123e-08	7.06367e-09	6.66203e-10	1.98813e-08	1.64543e-08	9.31775e-09	5.2056e-09	0.714729	0.923139	0.903471
8	322	3.33869e-10	1.54385e-09	3.16085e-10	4.52e-08	1.15188e-09	6.73891e-11	8.99339e-10	9.44548e-10	1.73891e-10	6.4394e-10	5.58637e-09	NaN	2.73789e-08	5.46921e-09	2.04841e-09	8.89302e-09	9.3341e-09	8.17616e-10	1.00706e-08	1.04989e-08	7.82064e-08	3.20815e-09	0.688634	1.22778	0.723302	5.73e-10	0	3.193e-09	0	2.282e-09	0	1.0955e-08	8.046e-09	5.07e-10	3.458e-09	1.011e-09	1.689e-09
8	323	1.6438e-10	9.6309e-10	3.58642e-10	5.93e-08	2.04756e-09	5.90592e-11	4.43544e-10	6.38078e-10	1.41568e-10	4.5272e-10	5.95768e-09	NaN	3.21916e-08	6.14826e-09	1.26162e-09	9.13383e-09	4.6508e-09	6.14511e-10	9.77343e-09	1.50394e-08	6.81228e-09	2.30697e-09	1.07565	0.902012	0.53888	8.66e-10	1.012e-09	1.69e-09	4.117e-09	1.367e-09	4.601e-09	7.947e-09	4.876e-09	6.27e-10	1.835e-09	7.51e-10	1.3e-09
8	324	6.23415e-10	2.02936e-09	2.48161e-10	5.55e-08	2.08295e-09	9.28237e-11	4.64906e-10	9.59333e-10	2.36917e-10	8.80771e-10	1.04162e-08	NaN	3.43519e-08	5.24934e-09	1.45026e-09	8.89203e-09	7.90953e-09	9.68817e-10	9.5053e-09	1.2048e-08	4.16384e-08	2.73504e-09	1.67404	0.582738	0.774935	6.13e-10	1.376e-09	1.163e-09	3.526e-09	1.375e-09	5.001e-09	1.165e-08	5.216e-09	4.97e-10	2.179e-09	6.15e-10	8.76e-10
8	325	1.20033e-10	1.17951e-09	3.24205e-10	5.61e-08	1.02675e-09	2.73851e-11	1.39273e-09	1.51215e-09	1.55889e-10	7.73719e-10	1.12146e-08	NaN	2.73209e-08	7.53258e-09	1.69609e-09	7.57689e-09	8.56027e-09	6.74389e-10	7.51152e-09	1.10879e-08	2.06819e-08	3.08819e-09	1.31622	0.943645	NaN	6.79e-10	1.144e-09	1.399e-09	2.63e-09	1.376e-09	4.689e-09	9.52e-09	4.493e-09	5.06e-10	1.95e-09	6.88e-10	1.091e-09
10	326	2.56731e-11	9.72363e-10	3.7107e-10	5.84e-08	9.27397e-10	7.52759e-11	3.02625e-09	1.3216e-09	2.05776e-10	1.43786e-09	8.44983e-09	NaN	2.12387e-08	7.97853e-09	1.79755e-09	8.38576e-09	8.01756e-09	6.40811e-10	1.03458e-08	2.53518e-08	2.16027e-08	3.14443e-09	0.688737	1.01421	1.07485
10	327	3.97939e-11	1.00295e-09	9.72698e-11	8.23e-08	7.64277e-10	1.49771e-10	5.43361e-09	1.26743e-09	2.45017e-10	6.44517e-10	7.15633e-09	NaN	1.27172e-08	8.63898e-09	2.28238e-09	1.05205e-08	7.3931e-09	7.57982e-10	7.44513e-09	1.92017e-08	2.79721e-08	3.04026e-09	0.639496	0.416522	1.11195
10	328	2.34128e-10	1.31452e-09	3.08878e-10	4.87e-08	1.2974e-09	5.40782e-11	3.69645e-09	4.29373e-10	1.34112e-10	7.36351e-10	5.18824e-09	NaN	2.04126e-08	7.38375e-09	1.30857e-09	8.13999e-09	6.2493e-09	5.54127e-10	6.88427e-09	1.89121e-08	1.4662e-08	2.9022e-09	0.811028	1.024	0.806146
10	329	2.66773e-10	1.58193e-09	1.11859e-10	3.73e-08	1.96797e-09	7.3799e-11	2.18956e-09	9.61563e-10	1.61784e-10	6.42492e-10	7.42069e-09	NaN	1.63199e-08	7.56022e-09	1.45971e-09	1.09559e-08	6.97353e-09	9.22201e-10	7.36582e-09	3.91448e-08	6.8188e-08	2.28861e-09	1.45286	1.04435	NaN
12	330	7.71428e-11	4.46968e-10	9.44102e-11	NaN	1.44161e-09	6.16278e-10	1.41473e-08	1.89184e-09	1.6517e-10	5.35464e-10	1.45251e-08	NaN	1.23877e-08	1.04761e-08	1.43296e-09	1.39209e-08	5.31425e-09	4.63295e-10	1.33618e-08	1.29808e-08	1.37635e-08	3.82095e-09	2.34044	1.06255	1.62131	1.485e-09	2.135e-09	3.265e-09	9.009e-09	1.955e-09	3.529e-09	8.107e-09	3.827e-09	1.113e-09	2.708e-09	1.436e-09	1.8e-09
12	331	5.54183e-11	5.52132e-10	7.42216e-11	3.68e-08	1.03522e-09	2.53124e-10	1.04035e-08	1.02285e-09	3.74364e-10	3.39425e-10	7.21594e-09	NaN	3.56658e-09	8.39037e-09	1.51639e-09	1.1899e-08	4.48632e-09	5.29645e-10	4.972e-09	9.74104e-09	1.40368e-08	1.99037e-09	0.719348	0.317985	0.527086	1.098e-09	1.689e-09	2.545e-09	7.379e-09	1.63e-09	4.327e-09	7.766e-09	3.252e-09	9.43e-10	2.208e-09	1.051e-09	1.463e-09
12	332	2.17282e-10	1.39716e-09	3.77587e-11	6.08e-08	1.8032e-09	8.20598e-10	1.69434e-08	1.99596e-09	7.06397e-10	8.68385e-10	9.31072e-09	NaN	6.69783e-09	1.15941e-08	1.74306e-09	2.22843e-08	6.53197e-09	6.36572e-10	9.90367e-09	1.81328e-08	6.25951e-08	2.95419e-09	3.70986	0.432744	0.676666	7.17e-10	1.345e-09	1.401e-09	3.491e-09	1.779e-09	2.947e-09	7.865e-09	2.86e-09	7.43e-10	1.841e-09	5.14e-10	8.91e-10
12	333	9.0839e-11	4.10167e-10	7.02143e-11	1.83e-07	1.17864e-09	5.37695e-11	3.33499e-09	1.06735e-09	1.7988e-10	1.5595e-10	5.30725e-09	NaN	2.88249e-09	9.31315e-09	1.24287e-09	1.17291e-08	3.84956e-09	4.18344e-10	8.5579e-09	1.36641e-08	6.04579e-09	2.91622e-09	1.36732	1.2802	0.908291	4.5e-10	1.376e-09	1.647e-09	2.356e-09	1.102e-09	2.82e-09	7.465e-09	2.274e-09	4.72e-10	1.99e-09	3.87e-10	7.03e-10
12	334	4.07532e-11	3.11061e-10	6.52906e-11	1.14e-08	3.95168e-10	1.49018e-10	7.5664e-10	8.60264e-10	9.17619e-11	2.984e-10	5.59235e-09	NaN	4.99898e-09	4.7869e-09	8.35167e-10	4.82982e-09	3.01222e-09	4.25349e-10	4.40045e-09	9.92869e-09	1.74486e-08	1.61897e-09	0.418824	0.186651	NaN	1.25e-09	1.677e-09	2.179e-09	7.537e-09	2.161e-09	4.557e-09	9.428e-09	3.447e-09	9.21e-10	2.26e-09	5.9e-10	1.44e-09
14	335	2.91135e-10	6.64471e-10	1.14112e-10	5.13e-08	2.80937e-09	4.68704e-11	4.49629e-09	2.01234e-09	1.46943e-10	9.04929e-10	8.90949e-09	NaN	1.70615e-08	8.2938e-09	1.83526e-09	1.30152e-08	8.39013e-09	4.92765e-10	1.87148e-08	1.89644e-08	2.72419e-08	3.73321e-09	0.718524	0.526294	1.19129
14	336	1.89434e-10	6.3216e-10	3.93801e-11	6.44e-08	1.62538e-09	1.21406e-10	8.68169e-09	1.50695e-09	5.5822e-10	7.98194e-10	1.32435e-08	NaN	7.70367e-09	8.47354e-09	1.90146e-09	1.64818e-08	7.57966e-09	7.2949e-10	1.20001e-08	1.52091e-08	3.83742e-08	3.55797e-09	0.434391	0.951882	0.634664
14	337	3.19231e-10	1.1593e-09	5.82173e-11	4.48e-08	3.02872e-09	2.12294e-11	6.95079e-09	1.29984e-09	5.05842e-10	6.23684e-10	8.72468e-09	NaN	5.72817e-09	7.38146e-09	1.30631e-09	2.09357e-08	5.19773e-09	5.08226e-10	8.31337e-09	1.2789e-08	1.85676e-08	2.58401e-09	2.79063	0.800773	0.819245
14	338	1.06108e-10	9.97732e-10	6.77884e-11	5.67e-08	2.15859e-09	5.40882e-11	6.20974e-09	3.27607e-09	3.13524e-10	1.04294e-09	1.04971e-08	NaN	1.0331e-08	9.435e-09	1.56914e-09	1.81826e-08	7.20012e-09	8.34418e-10	2.02623e-08	1.43189e-08	3.83824e-08	3.07572e-09	1.21875	0.883812	0.677696
16	339	3.58821e-10	1.10059e-09	3.55758e-10	2.45e-08	2.88162e-09	1.68972e-10	1.03025e-08	1.52432e-09	9.11858e-10	1.10502e-09	1.62842e-08	NaN	8.58397e-09	5.32221e-09	1.63408e-09	2.07482e-08	8.2923e-09	5.74168e-10	1.39968e-08	1.22681e-08	3.33399e-08	4.13103e-09	1.79063	1.72076	1.31759	1.664e-09	1.426e-09	2.927e-09	7.308e-09	1.687e-09	4.356e-09	6.833e-09	3.12e-09	1.289e-09	2.073e-09	2.037e-09	1.679e-09
16	340	4.3769e-10	9.04697e-10	6.35412e-12	1.36e-08	2.07477e-09	1.15742e-10	6.15002e-09	6.81627e-10	6.88154e-10	4.04992e-10	5.15043e-09	NaN	1.43564e-09	3.13404e-09	1.57064e-09	2.1e-08	4.11477e-09	4.27147e-10	6.08086e-09	1.10211e-08	2.11962e-08	2.20248e-09	0.686598	1.29956	0.589276	2.211e-09	2.245e-09	3.803e-09	6.158e-09	1.672e-09	2.133e-09	3.262e-09	9.41e-10	2.197e-09	2.143e-09	1.866e-09	1.498e-09
16	341	3.61406e-10	5.08275e-10	4.57245e-11	1.96e-08	4.64423e-09	1.46409e-11	5.39274e-09	7.27483e-10	7.28942e-10	5.4506e-10	1.35171e-08	NaN	3.86743e-09	4.93372e-09	1.15265e-09	1.92455e-08	4.46626e-09	2.87918e-10	6.58273e-09	1.59926e-08	8.81278e-09	2.84093e-09	1.31554	1.08327	0.797169	2.21e-09	1.512e-09	5.223e-09	0	1.996e-09	3.09e-09	3.749e-09	1.745e-09	1.964e-09	1.491e-09	2.83e-09	1.833e-09
16	342	6.75849e-10	1.94604e-09	2.86601e-11	2.29e-08	3.13453e-09	9.30414e-12	7.98338e-09	1.66204e-09	1.06146e-09	6.81465e-10	8.56111e-09	NaN	3.4653e-09	4.33298e-09	1.44896e-09	2.46618e-08	5.83298e-09	6.01911e-10	9.24419e-09	1.16612e-08	2.75808e-08	2.07623e-09	0.698472	1.08735	0.568203	1.049e-09	1.305e-09	2.773e-09	4.672e-09	2.03e-09	2.561e-09	5.196e-09	1.579e-09	1.343e-09	1.622e-09	1.823e-09	1.078e-09
16	343	4.87354e-10	7.24e-10	5.59972e-11	1.3e-08	3.3343e-09	5.2224e-12	8.45187e-09	1.1435e-09	6.88711e-10	4.98711e-10	9.07876e-09	NaN	2.72941e-09	4.35571e-09	2.57916e-09	2.13865e-08	7.27965e-09	5.19811e-10	1.12785e-08	1.29003e-08	1.46364e-08	3.68421e-09	1.77143	1.48141	NaN	1.851e-09	1.772e-09	2.954e-09	6.846e-09	1.72e-09	2.631e-09	3.915e-09	1.524e-09	1.842e-09	1.995e-09	2.184e-09	1.518e-09
18	344	1.93784e-09	2.77667e-09	2.60162e-10	5.13e-09	3.60265e-09	4.92094e-11	1.49174e-08	1.66067e-09	1.9931e-09	1.67348e-09	1.10194e-08	NaN	1.73556e-09	4.01621e-09	3.11618e-09	4.21889e-08	1.37926e-08	7.55775e-10	1.32425e-08	1.53023e-08	4.32e-08	4.98232e-09	1.66447	2.34755	0.898136
18	345	1.92277e-09	2.56652e-09	2.05259e-10	6.32e-09	4.36046e-09	9.92797e-11	1.31578e-08	1.19075e-09	1.60535e-09	8.52582e-10	9.12544e-09	NaN	1.53809e-09	3.10974e-09	3.9335e-09	4.05153e-08	1.26351e-08	7.95272e-10	9.32371e-09	1.67823e-08	2.28345e-08	4.31717e-09	1.73551	1.24527	0.745749
18	346	2.45998e-09	2.6306e-09	1.25408e-10	5.87e-09	7.50879e-09	1.46978e-10	9.74051e-09	9.78531e-10	1.67721e-09	8.86699e-10	1.22293e-08	NaN	1.02016e-09	3.84026e-09	1.90757e-09	3.09407e-08	5.66378e-09	7.71605e-10	8.61495e-09	1.74259e-08	3.93387e-08	1.89497e-09	1.28411	1.53504	0.591502
18	347	1.64896e-09	2.30261e-09	2.21874e-10	4.02e-09	5.40239e-09	3.74846e-11	1.1743e-08	9.43228e-10	1.48288e-09	6.80183e-10	6.54018e-09	NaN	7.53847e-10	2.24775e-09	1.86466e-09	4.28634e-08	6.87858e-09	9.33149e-10	1.02625e-08	2.51581e-08	3.21343e-08	2.73823e-09	1.23133	1.30646	0.72177
20	348	1.64896e-09	1.59291e-09	3.09468e-09	3.23e-09	3.61342e-09	1.59121e-10	1.44657e-08	5.57831e-10	2.21529e-09	9.9994e-10	6.68626e-09	NaN	5.05629e-10	1.60807e-09	2.74706e-09	3.68258e-08	8.32112e-09	5.25638e-10	1.13538e-08	3.55516e-08	2.69033e-08	3.72437e-09	0.053756	1.46586	0.732691	3.628e-09	1.152e-09	1.449e-09	2.543e-09	1.656e-09	1.68e-09	1.53e-09	6.05e-10	1.903e-09	1.864e-09	1.152e-09	9.59e-10
20	349	1.95414e-09	1.45819e-09	3.07865e-09	2.46e-09	2.97928e-09	1.44761e-10	1.48576e-08	7.42776e-10	1.91879e-09	6.68005e-10	5.11887e-09	NaN	4.19174e-10	1.38304e-09	2.49776e-09	2.98986e-08	6.13027e-09	3.70841e-10	1.26217e-08	4.68981e-08	1.64957e-08	2.8909e-09	1.14423	1.51093	1.02212	3.56e-09	1e-09	1.776e-09	1.987e-09	1.069e-09	1.157e-09	1.383e-09	5.4e-10	1.864e-09	1.444e-09	1.295e-09	8e-10
20	350	2.81625e-09	1.36071e-09	2.86953e-10	2.92e-09	5.35484e-09	4.97895e-11	9.57717e-09	1.08612e-09	2.2701e-09	8.41076e-10	5.25248e-09	NaN	4.32656e-10	3.70499e-09	1.23428e-09	3.09752e-08	5.07688e-09	5.40221e-10	8.76004e-09	3.16126e-08	1.88133e-08	1.77042e-09	1.77984	0.919853	0.707793	1.289e-09	1.311e-09	5.9e-09	6.78e-10	7.83e-10	3.512e-09	1.89e-09	1.75e-10	1.32e-10	9.13e-10	4.38e-10	8.72e-10
20	351	1.75748e-09	1.49503e-09	1.54196e-09	2.11e-09	3.90775e-09	3.08035e-11	8.84599e-09	3.19562e-10	1.05764e-09	4.46426e-10	3.48241e-09	NaN	1.97913e-10	1.02001e-09	1.68603e-09	2.33501e-08	4.31765e-09	4.98986e-10	8.31378e-09	3.35731e-08	1.17197e-08	1.75721e-09	0.687701	0.602281	0.441612	7.163e-09	1.858e-09	3.058e-09	3.759e-09	1.772e-09	1.69e-09	1.668e-09	6.66e-10	2.165e-09	1.729e-09	2.554e-09	1.442e-09
20	352	1.23812e-09	1.74303e-09	1.69859e-09	1.5e-09	2.25466e-09	1.03708e-10	7.64377e-09	4.91354e-10	1.58357e-09	5.75897e-10	7.59474e-09	NaN	3.23139e-10	1.21817e-09	3.18937e-09	3.14516e-08	7.62908e-09	6.8559e-10	6.69207e-09	2.68512e-08	2.50412e-08	2.35841e-09	0.783259	0.536205	NaN
22	353	4.19239e-09	2.70557e-09	7.93149e-09	1.86e-09	4.68038e-09	1.29744e-10	5.58771e-09	6.8144e-10	3.20676e-09	1.29844e-09	1.13414e-08	NaN	5.13352e-10	1.22867e-09	3.23986e-09	4.30233e-08	1.17689e-08	9.41646e-10	1.35317e-08	1.65736e-08	1.06361e-07	3.41383e-09	1.50562	1.59695	1.13427
22	354	1.7735e-09	1.11311e-09	1.09609e-08	1.35e-09	7.64772e-09	3.95556e-11	6.13507e-09	2.7168e-10	1.33273e-09	5.0324e-10	7.13548e-09	NaN	3.58654e-10	9.54837e-10	3.0796e-09	3.81699e-08	6.84235e-09	4.51342e-10	1.35202e-08	2.19689e-08	1.30075e-08	4.84054e-09	1.53245	0.962446	1.19571
22	355	6.15232e-09	3.01681e-09	1.29039e-08	1.49e-09	1.01093e-08	2.71987e-11	5.58595e-09	4.19769e-10	3.33009e-09	6.10097e-10	5.58568e-09	NaN	3.35369e-10	7.30218e-10	2.04208e-09	3.47254e-08	7.30376e-09	5.69953e-10	1.11697e-08	1.79688e-08	1.57624e-08	2.67044e-09	0.882136	0.132225	1.00239
22	356	3.9356e-09	4.69872e-09	7.59557e-09	1.11e-09	6.39861e-09	4.13268e-11	5.63307e-09	5.53401e-10	2.44935e-09	7.79704e-10	9.1579e-09	NaN	7.06847e-10	1.00971e-09	2.52063e-09	4.92328e-08	9.70852e-09	7.67354e-10	1.1624e-08	2.52566e-08	2.16628e-08	2.85364e-09	2.07802	1.65647	0.973082
24	357	2.97901e-09	5.66213e-09	5.98651e-09	1.63e-09	5.8901e-09	3.5698e-11	4.19989e-09	5.41268e-10	2.64353e-09	7.9133e-10	7.58225e-09	NaN	3.09486e-10	1.34872e-09	2.50154e-09	4.69658e-08	1.04171e-08	8.86135e-10	1.19969e-08	1.95183e-08	5.20148e-08	3.11077e-09	1.80734	1.60177	0.894896	9.638e-09	1.653e-09	3.376e-09	4.64e-09	1.967e-09	1.62e-09	1.165e-09	8.45e-10	3.304e-09	1.55e-09	1.862e-09	1.618e-09
24	358	2.95252e-09	2.29362e-09	6.62386e-09	7.15e-10	4.18788e-09	4.07324e-11	3.5155e-09	9.68457e-11	NaN	7.74463e-10	4.22246e-09	NaN	9.9984e-10	8.60639e-10	2.09661e-09	2.76592e-08	6.50595e-09	6.44795e-10	9.71273e-09	3.56214e-08	1.46013e-08	3.04461e-09	0.577931	0.821853	1.22105	2.185e-09	1.252e-09	6.75e-10	6.93e-10	7.88e-10	5.29e-10	9.79e-10	9.65e-10	6.58e-10	1.121e-09	4.5e-10	4.68e-10
24	359	5.01991e-09	3.15973e-09	7.88624e-09	6.92e-10	6.27866e-09	1.34459e-11	1.2259e-09	1.46124e-10	2.74316e-09	7.41844e-10	4.49398e-09	NaN	1.53573e-09	1.21077e-09	3.10786e-09	4.22087e-08	1.01225e-08	1.06603e-09	1.00863e-08	1.40599e-08	6.44967e-08	3.55366e-09	1.1533	1.1262	0.015515
24	360	2.02768e-09	2.29299e-09	8.44551e-09	9.04e-10	6.25528e-09	NaN	2.90287e-09	2.39139e-10	1.4413e-09	4.08433e-10	4.23171e-09	NaN	4.20478e-10	8.64769e-10	2.38892e-09	4.5427e-08	6.89795e-09	7.94091e-10	8.45666e-09	1.65239e-08	1.62641e-08	3.29783e-09	0.685094	1.3895	0.673107	8.318e-09	1.75e-09	2.59e-09	3.235e-09	1.992e-09	1.58e-09	1.296e-09	1.106e-09	1.996e-09	1.451e-09	2.086e-09	1.75e-09
24	361	1.7181e-09	2.24735e-09	1.12832e-08	9.35e-10	4.09265e-09	2.77858e-11	8.31062e-10	2.20319e-10	1.91416e-09	6.38784e-10	5.56067e-09	NaN	7.49294e-10	6.65937e-10	2.19873e-09	4.15034e-08	8.75044e-09	1.06944e-09	1.02978e-08	1.56899e-08	NaN	3.29382e-09	0.939304	1.3556	NaN	8.186e-09	1.961e-09	2.309e-09	2.564e-09	1.978e-09	1.657e-09	1.649e-09	1.013e-09	2.438e-09	1.471e-09	1.677e-09	1.545e-09

## Sheet: qPCR_LD
TimePoint	Sample	Bmal1	Clock	Npas2	DBP	E4bp4	Per1	Per2	Per3	Cry1	Cry2	Dec1	Dec2	RevErbA	RevErbB	RORa	RORc	CKId	CKIe	SIRT1	Tim	NONO	WDR5	Cyp7a1	Cyp7b1	Cyp51	Bmal1	Per1	Per2	Per3	Dec1	Dec2	Dbp	RevERBa	Cry1	Cry2	Cyp51	Cyp7b1
		liver	liver	liver	liver	liver	liver	liver	liver	liver	liver	liver	liver	liver	liver	liver	liver	liver	liver	liver	liver	liver	liver	liver	liver	liver	adrenal	adrenal	adrenal	adrenal	adrenal	adrenal	adrenal	adrenal	adrenal	adrenal	adrenal	adrenal
0	401	3.82e-09	3.36e-09	1.31e-08	5.19e-10	3.41e-09	1.93e-11	1.99e-09	1.66e-10	1.02e-09	4.0246e-10	6.01e-09	NaN	2.16e-10	1.86e-09	2.28e-09	2.4e-08	7.06527e-09	5.6439e-10	8.18705e-09	8.63e-09	3.08907e-08	7.23231e-09	0.950838	1.07332	1.46667	6.747e-09	1.154e-09	7.89e-10	7.31e-10	1.028e-09	9.32e-10	8.89e-10	7.69e-10	8.41e-10	9.83e-10	9.13e-10	8.09e-10
0	402	1.38e-09	1.33e-09	1.49e-08	3.05e-10	5.45e-09	4.41e-12	1.27e-09	1.3e-10	5.98e-10	2.37937e-10	5.93e-09	NaN	2.96e-10	9.88e-10	1.48e-09	2e-08	3.48232e-09	4.68736e-10	6.95496e-09	1.32e-08	2.79356e-08	3.97347e-09	0.889623	0.758409	1.09498	7.805e-09	8.4e-10	5.73e-10	6.74e-10	1.138e-09	9.48e-10	8.37e-10	8.04e-10	9.66e-10	1.04e-09	8.62e-10	8.67e-10
0	403	2.84e-09	2.81e-09	5.63e-09	8.4e-10	5.06e-09	1.67e-11	1.25e-09	2.31e-10	9.66e-10	4.48066e-10	4.86e-09	NaN	5.81e-10	1.84e-09	1.65e-09	2.98e-08	7.48225e-09	6.28485e-10	6.87446e-09	1.25e-08	1.99107e-08	4.21303e-09	1.72132	1.01612	0.81557	5.633e-09	1.388e-09	1.639e-09	1.77e-09	1.16e-09	1.25e-09	1.232e-09	7.44e-10	1.32e-09	1.183e-09	1.254e-09	1.202e-09
0	404	1.22e-09	1.1e-09	4.38e-09	7.58e-10	9.31e-09	5.77e-12	5.68e-10	4.06e-11	5.4e-10	2.58759e-10	2.46e-09	NaN	1.77e-09	2.2e-09	3.42e-09	1.7e-08	4.8579e-09	5.40387e-10	1.06e-08	1.28e-08	1.7217e-08	2.82477e-09	0.247027	0.833909	0.622779	7.882e-09	8.08e-10	7.87e-10	8.09e-10	7.85e-10	1.094e-09	9.66e-10	1.44e-09	1.07e-09	1.027e-09	9.19e-10	1.088e-09
0	405	4.22e-09	4.58e-09	8.26e-09	6.3e-10	5.85e-09	1.64e-11	1.89e-09	5.19e-10	1.22e-09	4.52719e-10	1.98e-08	NaN	5.81e-10	2.26e-09	3.07e-09	3.1e-08	1.15669e-08	8.43923e-10	1.21184e-08	1.09e-08	5.43792e-08	5.18285e-09	1.1912	1.31824	NaN	6.888e-09	8.1e-10	1.211e-09	1.015e-09	8.89e-10	7.76e-10	1.077e-09	1.243e-09	8.02e-10	7.68e-10	1.052e-09	1.034e-09
2	406	1.93e-09	1.4e-09	9.33e-09	3.59e-10	1.16e-08	1.67e-12	6.14e-10	4.2e-11	6.15e-10	2.92669e-10	1.69e-09	NaN	6.66e-09	2.81e-09	2.08e-09	1.37e-08	5.05666e-09	5.03612e-10	6.21011e-09	9.14e-09	1.9358e-08	3.19013e-09	0.493848	1.08908	1.3324
2	407	2.86e-09	2.94e-09	1.35e-08	3.25e-10	6.45e-09	5.91e-12	4.08e-10	5.29e-11	6.91e-10	4.23544e-10	2.68e-09	NaN	1.28e-08	3.93e-09	3.38e-09	1.31e-08	8.10825e-09	5.74077e-10	8.27263e-09	8.1e-09	2.56392e-08	3.50126e-09	0.346262	0.436726	1.44479
2	408	1.39e-09	1.26e-09	7.53e-09	4.9e-10	9.55e-09	6.28e-12	3.51e-10	2.95e-11	2.18e-10	1.41871e-10	2.78e-09	NaN	7.09e-09	3.53e-09	2.65e-09	8.97e-09	3.67796e-09	3.71198e-10	6.49594e-09	1.38e-08	1.88959e-08	2.92238e-09	0.16818	1.07987	1.481
2	409	1.97e-09	1.7e-09	5.83e-09	2.05e-10	5.49e-09	4.22e-12	3.52e-10	7.3e-11	3.19e-10	2.17096e-10	1.44e-09	NaN	5.23e-09	2.52e-09	3.17e-09	9.15e-09	5.12561e-09	4.23424e-10	8.51032e-09	6.73e-09	2.00358e-08	1.9975e-09	0.323119	0.981765	1.64264
2	410	3.35e-09	2.67e-09	8.58e-09	5.6e-10	9.31e-09	4.71e-12	1.57e-09	1.72e-10	8.88e-10	3.13451e-10	5.1e-09	NaN	8.2e-09	3.57e-09	4.06e-09	1.35e-08	9.08897e-09	4.02441e-10	1.08024e-08	8.1e-09	4.20109e-08	3.05898e-09	0.596107	0.994653	NaN
4	411	7.08e-10	7.55e-10	8.05e-09	2.63e-09	3.64e-09	1.9e-12	3.88e-10	7.82e-11	2.97e-10	2.21123e-10	1.42e-09	NaN	1.02e-08	7.66e-09	1.61e-09	7.58e-09	2.64666e-09	2.60985e-10	7.89699e-09	1.27e-08	1.79243e-08	4.7182e-09	0.16795	0.214541	1.20863	1.976e-09	8.41e-10	9.25e-10	8.16e-10	8.35e-10	1.778e-09	2.037e-09	2.88e-09	3.43e-10	9.25e-10	5.45e-10	7.92e-10
4	412	1.72e-09	2.74e-09	3.04e-09	2.01e-09	3.77e-09	3.55e-12	2.82e-10	1.55e-10	2.48e-10	4.96022e-10	3.87e-09	NaN	1.44e-08	7.78e-09	2.24e-09	9.83e-09	6.05527e-09	6.06786e-10	7.67461e-09	1.06e-08	3.47609e-08	3.61233e-09	0.136333	1.30072	1.25764	2.165e-09	4.36e-10	6.39e-10	8.27e-10	9.15e-10	1.571e-09	2.017e-09	2.367e-09	3.79e-10	9.85e-10	5.76e-10	7.58e-10
4	413	1.27e-09	1.38e-09	2.81e-09	7.44e-10	4.32e-09	3.68e-14	2.55e-10	6.63e-11	2.19e-10	2.25863e-10	1.3e-09	NaN	7.94e-09	3.54e-09	1.5e-09	8.75e-09	4.51315e-09	4.11038e-10	5.94147e-09	8.95e-09	1.52753e-08	1.88579e-09	0.705135	0.991196	1.04636	4.296e-09	6.5e-10	5.24e-10	7.53e-10	7.87e-10	1.451e-09	1.607e-09	2.435e-09	4.78e-10	1.112e-09	5.41e-10	9.59e-10
4	414	6.66e-10	7.92e-10	2.88e-09	7.25e-09	1.65e-09	3.87e-12	2.87e-10	1.31e-10	1.76e-10	2.6333e-10	2.27e-09	NaN	1.71e-08	5.08e-09	2.75e-09	6.6e-09	4.7128e-09	4.97678e-10	8.8652e-09	1.06e-08	1.65899e-08	3.75141e-09	0.41105	0.336072	1.24153	1.793e-09	1.131e-09	7.9e-10	1.19e-09	8.85e-10	2.358e-09	2.985e-09	2.816e-09	2.98e-10	1.188e-09	4.03e-10	1.018e-09
4	415	1.72e-09	2.82e-09	4.9e-09	5.44e-09	3.08e-09	8.98e-12	4.47e-10	3.92e-10	2.39e-10	4.68647e-10	1.21e-08	NaN	2.58e-08	6.65e-09	2.69e-09	9.43e-09	8.38537e-09	6.94735e-10	1.04926e-08	9.73e-09	5.93178e-08	2.96776e-09	0.166758	1.03457	NaN	1.693e-09	5.08e-10	5.23e-10	9.24e-10	8.08e-10	1.85e-09	2.593e-09	2.168e-09	3.38e-10	1.018e-09	1.119e-09	6.61e-10
6	416	3e-10	1.34e-09	8.86e-10	2.88e-08	8.87e-10	1.21e-11	9.76e-10	7.5e-10	1.34e-10	5.51313e-10	3.44e-09	NaN	2.38e-08	8.89e-09	1.92e-09	7.81e-09	4.72638e-09	6.60479e-10	7.05716e-09	8.31e-09	1.56715e-08	2.84305e-09	0.565377	0.997727	1.128
6	417	NaN	1.52e-10	2.95e-10	7.91e-09	9.23e-10	6.57e-13	2.91e-10	2.22e-11	NaN	6.29469e-11	7.46e-10	NaN	2.68e-09	5.57e-09	3.62e-10	3.67e-09	9.81852e-10	1.08513e-11	2.46752e-09	NaN	6.00156e-09	1.34536e-09	0.19278	0.346966	0.641511
6	418	NaN	NaN	3.25e-10	9.33e-09	1.84e-09	4.18e-12	2.77e-10	1.1e-10	NaN	7.08085e-11	1.33e-09	NaN	7.6e-09	6.85e-09	8.73e-10	3.63e-09	1.19637e-09	3.10344e-10	3.13298e-09	NaN	7.04321e-09	1.49947e-09	0.204962	0.593914	0.833124
6	419	8.83e-10	1.48e-09	7.06e-10	2.08e-08	2.58e-09	2.84e-12	5.07e-10	6.08e-10	1.36e-10	4.83708e-10	3.65e-09	NaN	2.96e-08	6.51e-09	2.7e-09	9.64e-09	6.10616e-09	5.6198e-10	9.2319e-09	7.22e-09	2.57516e-08	2.27921e-09	1.01486	0.778686	1.62834
8	420	9.63e-11	6.09e-10	1.07e-10	4.73e-08	1.12e-09	5.86e-11	2.87e-09	8.3e-10	1.43e-10	4.79508e-10	3.47e-09	NaN	1.14e-08	1.29e-08	1.76e-09	7.44e-09	3.34287e-09	3.65145e-10	4.67821e-09	6.89e-09	1.40137e-08	3.58694e-09	0.55256	0.540483	1.06942
8	421	7.03e-11	3.46e-10	1.26e-10	3.16e-08	1.56e-09	1.02e-11	6.41e-10	5.88e-10	9.15e-11	1.90706e-10	2.83e-09	NaN	8.21e-09	1.38e-08	8.12e-10	5.37e-09	1.88489e-09	3.13302e-10	5.12515e-09	8.65e-09	1.30643e-08	2.56656e-09	0.583236	0.459534	0.990298
8	422	1.93e-10	1.39e-09	1.21e-10	4.65e-08	9.57e-10	1.79e-11	1.18e-09	1.72e-09	1.45e-10	4.75161e-10	4.39e-09	NaN	1.02e-08	1.07e-08	1.68e-09	7.8e-09	5.37261e-09	3.39166e-10	6.56505e-09	8.56e-09	1.87682e-08	2.4072e-09	1.30818	1.98281	1.01821	2.198e-09	2.291e-09	1.125e-09	2.002e-09	1.52e-09	1.819e-09	2.747e-09	1.511e-09	7.35e-10	1.41e-09	6.19e-10	8.93e-10
8	423	8.41e-11	6.45e-10	1.49e-10	5.2e-08	9.09e-10	3.89e-11	1.62e-09	1.18e-09	7.85e-11	3.19776e-10	6.8e-09	NaN	1.83e-08	9.11e-09	2.12e-09	8.4e-09	4.39376e-09	3.9383e-10	9.70035e-09	1.03e-08	2.05111e-08	2.49264e-09	0.877965	1.35623	1.31396	1.003e-09	1.291e-09	1.2e-09	1.661e-09	1.385e-09	1.928e-09	2.67e-09	1.652e-09	3.23e-10	1.033e-09	7.62e-10	6.01e-10
8	424	9.38e-11	NaN	3.74e-10	1.22e-08	2.67e-09	6.54e-13	1.61e-09	3.43e-10	NaN	4.74173e-11	7.19e-09	NaN	7.42e-09	9.58e-09	1.2e-09	5.78e-09	2.13027e-09	1.33859e-10	7.46898e-09	NaN	2.00997e-08	2.23761e-09	0.584364	0.597167	NaN	3.182e-09	6.54e-10	6.25e-10	1.225e-09	6.93e-10	1.418e-09	1.7e-09	1.505e-09	5.15e-10	1.088e-09	1.042e-09	8.59e-10
10	425	6.45e-11	4.11e-10	1.2e-11	4.38e-08	1.28e-09	6.66e-11	2.45e-09	9.68e-10	1.33e-10	2.42587e-10	2.99e-09	NaN	6.34e-09	1.21e-08	2e-09	1.15e-08	2.27582e-09	2.71246e-10	7.07299e-09	1.05e-08	1.68791e-08	3.47128e-09	1.43623	0.282686	0.03425
10	426	1.47e-10	8.24e-10	1.1e-10	4.66e-08	2.1e-09	5.68e-11	1.86e-09	2.51e-09	2.25e-10	6.8378e-10	5.82e-09	NaN	1.12e-08	1.06e-08	2.14e-09	1.74e-08	6.57222e-09	5.93725e-10	7.47016e-09	7.92e-09	2.52112e-08	3.20972e-09	1.07952	1.31746	0.922708
10	427	1.51e-10	1.1e-09	5.08e-11	7.45e-08	1.29e-09	8.89e-11	1.88e-09	3.17e-09	3.53e-10	7.61819e-10	8.53e-09	NaN	1.32e-08	1.53e-08	2.35e-09	1.71e-08	5.92338e-09	7.44671e-10	8.24382e-09	6.88e-09	2.07925e-08	3.66227e-09	1.40718	0.298609	1.36499
10	428	7.58e-11	1.98e-10	6.61e-11	4.57e-08	1.01e-09	3.22e-11	1.45e-09	1.15e-09	1.35e-10	3.26796e-10	4.26e-09	NaN	8.98e-09	7.87e-09	1.78e-09	1.07e-08	3.01455e-09	2.63791e-10	6.55747e-09	6.73e-09	1.53011e-08	1.65808e-09	1.14662	0.604637	0.949695
12	429	5.99e-11	9.17e-10	1.18e-10	5.48e-08	1e-09	1.48e-10	4.89e-09	3.57e-09	3.1e-10	6.22896e-10	9.65e-09	NaN	5.03e-09	1.94e-08	2.52e-09	2.06e-08	7.77083e-09	5.12995e-10	9.31825e-09	7.7e-09	3.29467e-08	5.14964e-09	2.69311	0.299474	1.31382	1.84e-10	1.306e-09	8.3e-10	9.91e-10	7.74e-10	8.34e-10	2.911e-09	1.022e-09	2.57e-10	1.035e-09	6.26e-10	2.95e-10
12	430	1.07e-10	5.92e-10	4.72e-11	4.56e-08	1.1e-09	1.31e-10	3.47e-09	3.04e-09	2.38e-10	5.60603e-10	1.35e-08	NaN	3.5e-09	1.51e-08	1.98e-09	1.7e-08	5.31104e-09	3.72189e-10	7.87125e-09	9.75e-09	2.59761e-08	4.11398e-09	1.73313	0.726228	0.979697	9.01e-10	1.387e-09	1.938e-09	1.949e-09	1.504e-09	1.324e-09	2.297e-09	1.098e-09	7.24e-10	1.124e-09	1.307e-09	7.09e-10
12	431	6.11e-11	4.97e-10	4.77e-11	4.38e-08	1.04e-09	8.75e-11	1.56e-09	1.8e-09	2.44e-10	4.09853e-10	5.49e-09	NaN	3.25e-09	1.07e-08	1.75e-09	1.18e-08	5.08076e-09	2.5847e-10	7.56135e-09	9.48e-09	1.53924e-08	2.49268e-09	3.97	1.39271	1.45376	6.18e-10	2.239e-09	1.558e-09	9.27e-10	1.112e-09	1.433e-09	2.402e-09	1.207e-09	4.27e-10	1.233e-09	8.07e-10	5.3e-10
12	432	NaN	1.56e-10	8.8e-11	1.97e-08	1.09e-09	2.73e-11	2.46e-09	4.66e-10	9.05e-11	1.44045e-10	6.27e-09	NaN	1.96e-09	7.64e-09	1.4e-09	1.15e-08	1.52541e-09	2.05377e-10	5.48127e-09	1.11e-08	1.12599e-08	1.62607e-09	0.785982	1.2041	0.738871	2.017e-09	1.962e-09	2.343e-09	2.255e-09	1.683e-09	1.324e-09	1.854e-09	1.166e-09	9.81e-10	1.36e-09	1.485e-09	1.009e-09
12	433	4.95e-12	3.31e-10	1.37e-10	3.4e-08	1.2e-09	6.02e-11	2.46e-09	2.26e-09	1.29e-10	2.15037e-10	8.31e-09	NaN	5.24e-09	1.38e-08	1.46e-09	1.07e-08	2.15057e-09	2.33795e-10	6.40155e-09	7.6e-09	2.21064e-08	2.32455e-09	1.41785	0.51265	NaN	1.28e-09	2.568e-09	1.933e-09	1.881e-09	1.619e-09	1.442e-09	2.752e-09	1.419e-09	5.03e-10	1.338e-09	8.77e-10	7.6e-10
14	434	1.14e-10	5.95e-10	1.4e-10	1.45e-08	3.72e-09	4.91e-11	7.06e-09	8.3e-10	4.36e-10	3.08252e-10	6.92e-09	NaN	2.93e-09	1.03e-08	1.32e-09	1.8e-08	3.51572e-09	3.44848e-10	7.81925e-09	1.02e-08	1.60368e-08	3.86755e-09	0.850069	0.785903	1.20386
14	435	9.93e-11	4.59e-10	5.8e-11	1.28e-08	2.98e-09	3.92e-11	7e-09	1.74e-09	3.23e-10	3.3283e-10	1.27e-08	NaN	2.22e-09	6.99e-09	1.93e-09	1.91e-08	4.35687e-09	3.36137e-10	5.86074e-09	1.13e-08	2.5421e-08	3.51078e-09	0.531197	0.558591	1.04188
14	436	2.74e-10	1.56e-09	1.18e-10	1.25e-08	2.88e-09	3.1e-11	5.91e-09	1.54e-09	8.62e-10	4.17278e-10	8.27e-09	NaN	1.94e-09	7.86e-09	2.08e-09	2.59e-08	3.48407e-09	2.98251e-10	6.00396e-09	1.09e-08	2.1217e-08	2.66432e-09	1.1265	0.711355	0.980033
14	437	3.85e-10	1.15e-09	1.11e-10	1.06e-08	4.35e-09	4.13e-11	6.65e-09	1.24e-09	6.92e-10	4.76694e-10	6.55e-09	NaN	3.04e-09	6.52e-09	2.97e-09	2.31e-08	5.18857e-09	4.22465e-10	9.68421e-09	9.03e-09	2.40989e-08	2.1674e-09	0.884278	0.217219	1.13129
16	438	7.67e-10	1.8e-09	7.13e-11	5.39e-09	3.62e-09	5.27e-11	8.55e-09	9.59e-10	7.94e-10	5.68305e-10	6.96e-09	NaN	8.77e-10	5.8e-09	1.52e-09	3.04e-08	4.96662e-09	5.04805e-10	5.8636e-09	1.28e-08	1.71531e-08	4.01247e-09	1.36769	1.24144	1.20919	3.986e-09	1.214e-09	2.092e-09	8.71e-10	1.298e-09	8.67e-10	7.23e-10	5.05e-10	1.57e-09	1.303e-09	2.073e-09	7.5e-10
16	439	9.64e-10	2.14e-09	1.2e-10	7.74e-09	2.2e-09	1.16e-10	4.44e-09	2.49e-09	7.63e-10	5.60641e-10	1.46e-08	NaN	1.14e-09	5.93e-09	2.71e-09	2.38e-08	8.29257e-09	4.23291e-10	8.40082e-09	8.06e-09	3.46882e-08	3.13924e-09	1.86187	1.26289	1.82744	1.62e-09	9.9e-10	1.979e-09	1.014e-09	2.004e-09	1.206e-09	1.719e-09	6.18e-10	1.067e-09	1.203e-09	1.982e-09	8.16e-10
16	440	4.17e-10	1.12e-09	3.26e-12	6.58e-09	1.98e-09	2.82e-11	2.75e-09	1.07e-09	6.25e-10	3.0169e-10	5.59e-09	NaN	6.61e-10	4.56e-09	1.4e-09	1.87e-08	4.05917e-09	2.45066e-10	4.62872e-09	8.94e-09	1.60481e-08	1.92638e-09	1.25052	1.55578	0.977165	5.272e-09	1.961e-09	4.556e-09	2.749e-09	2.188e-09	1.138e-09	9.86e-10	5.05e-10	2.369e-09	1.837e-09	3.405e-09	1.015e-09
16	441	1.37e-09	1.87e-09	1.18e-10	4.7e-09	2.4e-09	3.32e-11	3.48e-09	1.85e-09	8.68e-10	5.28823e-10	1.03e-08	NaN	8.93e-10	3.69e-09	4.54e-09	3.39e-08	6.61829e-09	5.90752e-10	9.91169e-09	1.06e-08	2.2848e-08	2.27094e-09	1.43802	1.74155	1.56681	1.1387e-08	6.61e-10	2.46e-09	1.734e-09	1.417e-09	1.08e-09	4.9e-10	3.22e-10	3.376e-09	1.545e-09	4.161e-09	1.46e-09
16	442	5.24e-10	8.68e-10	4.21e-10	2.69e-09	4.01e-09	1.03e-11	1.27e-08	1.79e-09	6.25e-10	3.69425e-10	9.69e-09	NaN	4.6e-10	3.11e-09	2.43e-09	2.96e-08	4.55404e-09	5.11843e-10	7.45793e-09	1.43e-08	2.53204e-08	2.81179e-09	1.40253	0.496117	NaN
18	443	9.78e-10	1.23e-09	9.75e-10	1.98e-09	3.32e-09	3.91e-11	3.51e-09	6.3e-10	9.83e-10	3.29215e-10	5.27e-09	NaN	3.36e-10	3.74e-09	2.6e-09	2.89e-08	4.93485e-09	3.47602e-10	8.68232e-09	1.7e-08	1.74611e-08	3.18279e-09	1.26549	1.13745	1.23785
18	444	1.02e-09	1.96e-09	2.41e-10	2.31e-09	3.57e-09	5.71e-11	5.87e-09	1.52e-09	1.14e-09	6.43582e-10	1.33e-08	NaN	2.11e-10	6.16e-09	2.28e-09	3.73e-08	7.20441e-09	6.4983e-10	8.1393e-09	1.68e-08	2.72709e-08	4.97028e-09	1.39972	1.41937	1.28011
18	445	1.89e-09	3.11e-09	8.03e-10	1.85e-09	3.06e-09	3.07e-11	3.25e-09	1.05e-09	1.55e-09	4.52322e-10	6.48e-09	NaN	2.79e-10	2.91e-09	3.16e-09	3.33e-08	5.98751e-09	5.15971e-10	5.92515e-09	1.16e-08	2.17049e-08	3.32353e-09	0.915034	1.17162	1.4837
18	446	1.04e-09	1.66e-09	1.2e-10	5.65e-09	1.99e-09	3.87e-11	4.83e-09	1.99e-09	8.8e-10	5.26387e-10	1.28e-08	NaN	1.4e-09	4.33e-09	3.7e-09	3.35e-08	7.44619e-09	7.69999e-10	1.08835e-08	1.38e-08	2.35475e-08	2.42632e-09	0.977264	1.61768	1.3413
20	447	1.56e-09	1.37e-09	1.94e-09	1.5e-09	4.43e-09	NaN	1.19e-09	7.02e-10	9.71e-10	4.51314e-10	2.68e-09	NaN	1.65e-10	2.06e-09	2.13e-09	3.14e-08	3.9254e-09	3.0953e-10	5.79652e-09	1.13e-08	1.49604e-08	1.49163e-09	1.0534	0.585602	1.47358	1.027e-08	7.15e-10	1.905e-09	1.414e-09	9.1e-10	9.63e-10	8.19e-10	4.53e-10	2.216e-09	1.325e-09	1.726e-09	1.082e-09
20	448	6.77e-10	4.82e-10	2.09e-09	1.83e-09	4.99e-09	6.7e-11	1.39e-09	7.27e-10	6.95e-10	3.20553e-10	6.6e-09	NaN	1.22e-10	2.84e-09	1.4e-09	2.34e-08	4.27496e-09	4.21677e-10	5.66085e-09	1.49e-08	2.59215e-08	3.07189e-09	0.879867	0.567047	1.2787	8.114e-09	6.31e-10	2.317e-09	1.023e-09	9.84e-10	6.94e-10	8.3e-10	5.54e-10	2.391e-09	1.325e-09	2.52e-09	1.267e-09
20	449	1.17e-09	1.22e-09	1.11e-09	1.4e-09	3.93e-09	6.78e-12	2.02e-09	4.38e-10	8.18e-10	2.13709e-10	2.83e-09	NaN	2.19e-10	1.51e-09	1.46e-09	1.94e-08	3.29895e-09	2.57923e-10	4.26555e-09	1.44e-08	1.65807e-08	2.21653e-09	0.849204	0.37783	1.20673	1.1272e-08	1.05e-09	1.564e-09	1.2e-09	1.324e-09	9.74e-10	9.96e-10	5.66e-10	2.143e-09	1.278e-09	1.501e-09	9.6e-11
20	450	2.1e-09	1.41e-09	3.42e-09	3.54e-09	6.54e-09	9.19e-12	1.92e-09	6.83e-10	1.02e-09	5.35828e-10	4.76e-09	NaN	9.42e-10	2.36e-09	6.33e-09	4e-08	6.66028e-09	7.49256e-10	9.35244e-09	1.42e-08	2.84983e-08	2.8729e-09	1.17857	0.430451	1.45047	7.098e-09	1.09e-09	9.94e-10	5.53e-10	1.274e-09	9.61e-10	8.13e-10	8.84e-10	1.171e-09	1.118e-09	1.256e-09	7.26e-10
20	451	1.18e-09	1.43e-09	4.04e-09	1.75e-09	5.33e-09	4.3e-11	2.12e-09	1.27e-09	1.09e-09	5.22018e-10	1.08e-08	NaN	5.08e-10	2.65e-09	3.13e-09	3.78e-08	5.50992e-09	4.65881e-10	1.05815e-08	1.14e-08	3.41026e-08	3.02505e-09	0.890575	0.302708	NaN	9.777e-09	2.407e-09	2.401e-09	1.282e-09	1.785e-09	7.57e-10	7.05e-10	4.12e-10	2.845e-09	1.436e-09	2.302e-09	1.343e-09
22	452	1.42e-09	1.21e-09	5.8e-09	8.54e-10	5.7e-09	1.79e-11	6.88e-10	2.97e-10	6.25e-10	2.37642e-10	4.74e-09	NaN	8.86e-10	2.27e-09	2.12e-09	2.09e-08	5.27828e-09	5.01833e-10	9.53634e-09	1.51e-08	1.99585e-08	3.55311e-09	0.748955	0.953519	1.24064
22	453	1.5e-09	1.67e-09	9.99e-09	7.99e-10	5.99e-09	2.01e-11	5.82e-10	2.43e-10	1.05e-09	4.70977e-10	8.43e-09	NaN	9.08e-10	2.48e-09	2.43e-09	2.64e-08	5.40561e-09	6.17221e-10	8.73993e-09	1.3e-08	2.68413e-08	4.52572e-09	1.44947	0.802726	1.27905
22	454	1.85e-09	3.09e-09	6.3e-09	6.79e-10	5.16e-09	9.34e-12	7.24e-10	3.31e-10	1.19e-09	3.78667e-10	4.4e-09	NaN	4.85e-10	2.28e-09	3.11e-09	3.05e-08	5.88955e-09	4.3582e-10	7.99582e-09	1.23e-08	2.34609e-08	3.52426e-09	0.847193	0.999416	1.5264
22	455	9.02e-10	9.71e-10	9.65e-09	7.84e-10	5.53e-09	1.5e-11	9.51e-10	2.27e-10	4.54e-10	2.28929e-10	4.39e-09	NaN	4.96e-10	6.4e-10	3.23e-09	3.21e-08	4.24394e-09	7.62482e-10	9.67285e-09	1.26e-08	1.90694e-08	2.11325e-09	0.510247	0.507532	3.15401
24	456	1.83e-09	1.82e-09	1.25e-08	2.85e-10	5e-09	4.83e-12	1.25e-09	9.54e-11	7.58e-10	2.36068e-10	3.4e-09	NaN	3.06e-10	8.69e-10	2.09e-09	1.99e-08	6.49787e-09	5.35283e-10	1.03066e-08	1.12e-08	2.92269e-08	3.50685e-09	1.8944	0.964229	1.24109	1.5957e-08	5.16e-10	6.5e-10	8.7e-10	6.61e-10	7.51e-10	5.08e-10	1.522e-09	1.335e-09	1.596e-09	1.803e-09	1.376e-09
24	457	2.53e-09	2.07e-09	1.42e-08	5.37e-10	6.79e-09	5.23e-12	1.57e-09	2.48e-10	1.2e-09	3.99733e-10	7.14e-09	NaN	9.59e-10	1.07e-09	3.12e-09	3.78e-08	8.38195e-09	6.51133e-10	1.18708e-08	1.53e-08	2.93342e-08	3.28728e-09	2.05756	0.708004	0.673995	1.3082e-08	9.6e-10	1.121e-09	1.129e-09	1.076e-09	9.03e-10	8.72e-10	1.146e-09	1.323e-09	9.73e-10	1.624e-09	1.353e-09
24	458	1.52e-09	1.96e-09	1.17e-08	3.96e-10	9.72e-09	6.41e-12	1.68e-09	1.3e-10	8.5e-10	2.89764e-10	4.67e-09	NaN	1.16e-09	1.29e-09	2.31e-09	1.72e-08	7.4307e-09	4.66075e-10	1.20445e-08	1.65e-08	2.62558e-08	3.21277e-09	0.758551	0.669833	3.47119	1.0677e-08	6.53e-10	9.43e-10	1.443e-09	7.36e-10	8.59e-10	1.059e-09	1.562e-09	1.045e-09	9.61e-10	1.289e-09	1.293e-09
24	459	3.78e-11	3.68e-10	4.74e-09	NaN	1.25e-08	3.18e-11	1.57e-09	NaN	NaN	9.26984e-11	1.29e-09	NaN	1.59e-10	1.02e-09	1.71e-09	1.02e-08	4.74524e-10	2.88071e-10	6.88155e-09	NaN	7.10348e-09	4.04599e-09	0.951782	0.077262	NaN	5.2e-09	3.54e-10	4.43e-10	5.61e-10	4.61e-10	6.09e-10	7.54e-10	1.455e-09	3.95e-10	6.48e-10	1.548e-09	1.674e-09
24	460	1.49e-09	1.4e-09	1.7e-08	1.24e-10	7.04e-09	4e-12	1.7e-09	1.44e-10	6.65e-10	2.14709e-10	4.81e-09	NaN	8.57e-10	8.29e-10	2.3e-09	1.74e-08	4.93701e-09	4.52538e-10	9.66482e-09	1.53e-08	2.89661e-08	3.07801e-09	0.808207	0.538911	NaN	1.4154e-08	1.063e-09	1.097e-09	1.008e-09	8.18e-10	8.9e-10	6.13e-10	1.154e-09	1.46e-09	2.236e-09	1.888e-09	1.224e-09

## Sheet: Primer sequences
List of qPCR primers
	Gene name	NCBI accession nr.		Primer sequence	Length (bp)	Efficiency
Ref. genes	Hmbs	NM_013551.2	fw	TCCCTGAAGGATGTGCCTA	19	1.64
			rv	AAGGGTTTTCCCGTTTGC	18
	Eif2a	NM_001005509.1	fw	CAACGTGGCAGCCTTACA	18	1.95
			rv	TTTCATGTCATAAAGTTGTAGGTTAGG	27
	Ppib	NM_011149.2	fw	GGAGATGGCACAGGAGGAAA	20	1.93
			rv	CCGTAGTGCTTCAGTTTGAAGTTCT	25
Other	Arntl	NM_007489	fw	GCAGTGCCACTGACTACCAAGA	22	1.94
			rv	TCCTGGACATTGCATTGCAT	20
	Clock	NM_007715.4	fw	CCTATCCTACCTTGGCCACACA	22	1.92
			rv	TCCCGTGGAGCAACCTAGAT	20
	Npas2	NM_008719	fw	CCCAGGAGTTACCAGTGCAG	20	1.91
			rv	GAGGAATGCAGAGCAGTCG	19
	Dbp	NM_016974.2	fw	AATGACCTTTGAACCTGATCCCGCT	25	1.93
			rv	GCTCCAGTACTTCTCATCCTTCTGT	25
	Nfil3	NM_017373.3	fw	GGACCAGGGAGCAGAACC	18	1.95
			rv	GTCCGGCACAGGGTAAATC	19
	Per1	NM_011065.3	fw	TCCTCCTCCTACACTGCCTCT	21	1.9
			rv	TTGCTGACGACGGATCTTT	19
	Per2	NM_011066.3	fw	CAACACAGACGACAGCATCA	20	1.94
			rv	TCCTGGTCCTCCTTCAACAC	20
	Per3	NM_011067.1	fw	CTGCTCCAACTCAGCTTCCTTT	22	2
			rv	TTAGACAGCAAGGCTCTGGTTCT	23
	Cry1	NM_007771	fw	CCCAGGCTTTTCAAGGAATGGAACA	25	1.98
			rv	TCTCATCATGGTCATCAGACAGAGG	25
	Cry2	NM_009963	fw	AGGGCTGCCAAGTGCATCAT	20	2
			rv	AGGAAGGGACAGATGCCAATAG	22
	Bhlhe40	NM_011498.4	fw	TCTCCTACCCGAACATCTCAA	21	1.95
			rv	AATGCTTTCACGTGCTTCAA	20
	Bhlhe41	NM_024469.1	fw	ATTGCTTTACAGAATGGGGAGCG	23	1.89
			rv	AAAGCGCGCGAGGTATTGCAAGAC	24
	Nr1d1	NM_145434.3	fw	ACGACCCTGGACTCCAATAA	20	2
			rv	CCATTGGAGCTGTCACTGTAGA	22
	Nr1d2	NM_011584.2	fw	ACGGATTCCCAGGAACATGG	20	1.93
			rv	CCTCCAGTGTTGCACAGGTA	20
	Rora	NM_013646.1	fw	TTACGTGTGAAGGCTGCAAG	20	2
			rv	GGAGTAGGTGGCATTGCTCT	20
	Rorc	NM_011281.2	fw	ACCTCTTTTCACGGGAGGA	20	1.93
			rv	TCCCACATCTCCCACATTG	20
	CKI-δ	NM_139059.2	fw	CCAGCCTGGAAGACCTGTTC	20	1.99
			rv	TGGCCAGCCCAAAGTCAA	18
	CKI-ε	NM_013767.3	fw	GGATGTGAAGCCCGACAACTT	21	1.93
			rv	TCTCGACGGCTTTGCTCAAT	20
	SIRT1	NM_019812.1	fw	TCGTGGAGACATTTTTAATCAGG	24	1.83
			rv	GCTTCATGATGGCAAGTGG	20
	Tim	NM_011589.1	fw	ACATGTGGGCAATGGCTT	18	1.78
			rv	CTGCTCCACAAAGTGAAAGGT	21
	NONO	NM_023144.1	fw	CTGTGCCACCTGGTACTCC	20	1.87
			rv	CTTGGCCAAAACGTTCAGTT	21
	WDR5	NM_080848.2	fw	AAGAGCACAGCCCACTCCT	20	1.96
			rv	TTCAGGGCATAGTTTGGCTTA	22
	Cyp7a1	NM_007824.2	fw	TCTCAAGCAAACACCATTCCT	21	1.94
			rv	GGCTGCTTTCATTGCTTCA	19
	Cyp51	NM_020010.2	fw	ACGCTGCCTGGCTATTGC	18	1.86
			rv	TTGATCTCTCGATGGGCTCTATC	23
