# Supplementary material for: Timing of circadian genes in mammalian tissues
Source: Sci Rep. 2014 Jul 22;4:5782. doi: 10.1038/srep05782 (PMC5376044; doi:10.1038/srep05782)
Supplement: Supplementary Information — Supplementary Dataset 2 [file srep05782-s3.xls]

## Sheet: CA_Consensus
	period		Rev-erbα–Bmal1 normalised phase difference		Per2-Bmal1 normalised phase difference		Cry1–Bmal1 normalised phase difference		Dbp–Bmal1 normalised phase difference		Bmal1 amplitude		Rev-erbα amplitude		Per2 amplitude		Cry1 amplitude		Dbp amplitude		Score change
	-	+	-	+	-	+	-	+	-	+	-	+	-	+	-	+	-	+	-	+	-	+
t_Bmal1	-0.0114032	0.0114032	-0.00278164	-0.00173853	0.00178094	-0.00415554	0.000832937	-0.00166587	0.0246827	-0.019276	-0.0306585	0.018824	-0.0437656	0.0193915	-0.0232895	0.0220344	-0.0254368	0.0101733	-0.0357377	0.0376392	2.49617	2.42567
t_RevErb	-0.0159069	0.0161944	0.0226008	-0.0215577	0.00326506	-0.00326506	6.60466e-16	0.000594955	-0.000470146	0.00329102	-0.00228378	0.0194235	0.0126689	-0.000687953	-0.0204304	-0.00643427	0.00828947	-0.00345668	0.0135049	-0.0215618	4.72559	4.90587
t_Per2	-0.0167694	0.0171527	-0.00452017	0.00486787	0.0099436	-0.00979519	0.00951928	-0.00868634	-0.00822755	0.00893277	0.00151949	0.01262	0.00818247	-0.00452917	-0.017293	-0.00715147	-0.00151515	-0.000600194	-0.00426146	-0.00761875	5.34679	5.46286
t_Cry1	-0.0129364	0.0142779	0.0170376	-0.00591099	-0.0120214	0.0120214	0.0197525	-0.013208	0.0178655	-0.0444288	-0.00587915	0.0134185	-0.0484574	0.0801209	-0.0525988	0.0526449	-0.0874753	0.115733	-0.01345	0.026527	3.64492	4.42181
t_Dbp	-0.00124572	0.00143737	-0.00625869	0.00625869	-0.000890472	0.00074206	0.000832937	-0.000594955	0.00282087	-0.000705219	-0.00338699	0.00367126	-0.00195379	0.00292778	-0.00657157	0.00506374	-0.00711297	0.00651382	-0.0181438	0.0169721	0.090077	0.00598269
d_Bmal1	0.00661192	-0.00642027	-0.02121	0.0191238	-0.0152864	0.012615	0.000832937	0.000118991	-0.0286789	0.0270334	-0.0211075	0.0101979	-0.014088	0.0104276	-0.0171602	0.0166722	-0.0126144	0.0076549	-0.00208166	0.00212389	1.16204	0.769233
d_RevErb	0.0164819	-0.0134155	0.00243394	-0.00139082	-0.00222618	0.00103888	0.00761542	-0.00452166	-0.0103432	0.0115186	0.040096	-0.0161848	-0.00250828	-0.00813506	-0.0126197	-0.00763332	-0.00522849	0.0106494	-0.003903	-0.0242112	5.11148	3.33389
d_Per2	0.00335387	-0.00297057	0.0201669	-0.0166898	-0.00430395	0.0037103	0.000951928	0.000951928	-0.00493653	0.00705219	-0.0547638	0.0451809	-0.0194254	0.0112008	-0.0659414	0.046125	-0.0573154	0.0437954	-0.013269	0.0012368	0.31153	0.248218
d_Cry1	0.0117865	-0.0104449	0.011822	-0.00834492	0.0206293	-0.0191451	0.013565	-0.00880533	0.019276	-0.00893277	-0.00220945	-0.0126496	-0.0134722	-0.00772888	-0.0163284	0.0118021	-0.0339798	0.0107754	-0.0221566	0.0203756	2.73017	2.25383
d_Dbp	0.00469542	-0.00469542	0.00208623	-0.00278164	0.002523	-0.00237459	0.00333175	-0.00297477	0.0432534	-0.0467795	0.00686416	-0.00271428	-0.0187495	0.0191758	-0.00464598	-0.00276469	-0.00757576	0.00650733	-0.0194018	0.0161666	0.542668	0.712848
ar1	-0.00182067	0.00182067	-0.00139082	0.00069541	0.00281983	-0.00326506	-0.00273679	0.00237982	0.00681711	-0.00587682	0.0482939	-0.0437149	0.0127396	-0.00952824	0.0136774	-0.0152477	0.0124136	-0.0127743	-0.000885532	-0.00132412	0.0698511	0.131763
ar4	0.00364135	-0.00335387	-0.00347705	0.00312935	0.00074206	-0.00103888	-0.00142789	0.0013089	-0.0270334	0.0242125	-0.00924795	0.0115214	0.0194045	-0.0152664	0.00517334	-0.0123877	0.0311766	-0.026851	0.0151572	-0.0155127	0.382743	0.252743
cr2	0.000958249	-0.00105407	-0.0100834	0.00973574	-0.00549124	0.0048976	-0.00606854	0.00594955	0.0213916	-0.0181006	-0.0184211	0.0152026	0.00153708	-0.00223882	0.00347651	-0.00574997	-0.0161269	0.013139	-0.0126622	0.0131118	0.101604	0.08953
cr3	-0.00124572	0.000958249	-0.000347705	0.00069541	0.000148412	-5.43688e-15	0.000832937	-0.000475964	-0.000235073	0.000235073	0.0048997	-0.00386888	0.000288058	0.00124675	0.000221335	-0.00106441	0.00753933	-0.00612135	-0.00213486	0.00119572	0.0469627	0.00886672
cr4	0.0007666	-0.0003833	0.00312935	-0.00173853	-0.000593648	0.000148412	0.00678248	-0.00511661	0.0117536	-0.00940291	-0.022742	0.017711	-0.017241	0.0135535	-0.0354251	0.0282947	-0.0427976	0.0360401	-0.0211465	0.0175542	0.104112	0.0433839
cr5	-0.00469542	0.00364135	0.00208623	-0.00104312	-0.002523	0.00192936	-0.00416468	0.00333175	-0.0564175	0.0437236	-0.00102114	0.00333972	0.0214026	-0.013106	-0.000176496	-0.00513331	0.0115461	-0.00974319	0.0346703	-0.0199292	0.786461	0.417209
gr2	0.000479125	-0.0003833	0.00069541	-7.52684e-15	-0.000445236	0.000445236	0.000356973	-0.000118991	0.00117536	-0.000940291	-0.00242103	0.00201947	-0.0017361	0.00163069	-0.00182294	0.00138581	-0.00360834	0.00299283	-0.00114909	0.000856452	0.00465613	0.00456137
gr3	0.00872007	-0.0088159	0.00521558	-0.00347705	0.00934996	-0.010092	0.00226083	-0.000475964	0.0249177	-0.0249177	0.0534242	-0.0655344	0.000431416	-0.0178696	0.0807077	-0.0646932	0.0458487	-0.0569852	0.0308214	-0.0294644	1.50814	1.70293
gr4	-0.00661192	0.00603697	-0.00730181	0.00730181	-0.00712378	0.00578807	-0.00118991	0.00202285	-0.0112835	0.0117536	-0.044598	0.0367151	-0.0122601	0.00582188	-0.0476093	0.0401972	-0.0485663	0.0397798	-0.0257399	0.0193141	0.916843	0.706463
gr5	-0.0022998	0.00201232	0.00417246	-0.00312935	-0.00133571	0.000890472	-0.00333175	0.0026178	-0.00963799	0.0051716	0.00396941	-0.00189926	0.0139638	-0.00725896	0.00498356	-0.00622886	0.0170977	-0.0121678	0.0102047	-0.00809936	0.159936	0.0705424
b_RevErb	-0.00124572	0.00249145	0.0215577	-0.00625869	-0.015138	0.0124666	0.025702	-0.0102332	0.0554772	-0.0540668	-0.127636	0.0873485	-0.121031	0.094842	-0.104146	0.0625495	-0.150776	0.128451	-0.059436	0.0574607	1.27525	0.891388
ba2	0.00277892	-0.00239562	0.00139082	-0.00104312	0.0011873	-0.00163253	0.00178486	-0.00154688	-0.00940291	0.00893277	0.011245	-0.00923415	0.00527986	-0.00299967	-0.000670703	-0.00409599	0.00827185	-0.00802695	0.00459669	-0.00720427	0.164449	0.115172
b_Per2	0.00622862	-0.0061328	0.00452017	-0.00382476	0.00237459	-0.00267142	0.000118991	-0.000118991	0.00987306	-0.0108134	0.0247937	-0.0243143	0.000522877	-0.00123234	0.0299279	-0.0294737	0.0195307	-0.0188812	0.0154194	-0.0149358	0.70803	0.766668
ba3	-0.00440795	0.00373717	-0.00208623	0.00243394	-0.00192936	0.00133571	0.000118991	-4.75536e-15	-0.0077574	0.00587682	-0.0141328	0.0148644	-0.000809531	0.00327179	-0.0256	0.0161	-0.0111566	0.00928918	-0.0119087	0.00867879	0.402304	0.252138
b_Cry1	-0.00670775	0.00622862	-0.00938804	0.00904033	-0.0062333	0.00549124	-0.00583056	0.00559257	-0.0253879	0.0211566	-0.0254383	0.0229058	0.00726564	-0.00714991	-0.0154273	0.0160065	-0.00674901	0.00729442	-0.00408597	0.00506395	0.974174	0.755685
ba4	0.000479125	-0.000479125	0.00104312	-0.00069541	0.000148412	-0.000296824	0.000356973	-0.000356973	0.000940291	-0.00117536	0.00308828	-0.00268263	0.00166261	-0.00125685	0.00363745	-0.00330001	0.00261136	-0.00210984	0.00352397	-0.00327823	0.0112401	0.00250547
b_Dbp	-0.0057495	0.00450377	0.00312935	-0.00208623	-0.00326506	0.00237459	-0.00547358	0.00416468	-0.0503056	0.0359661	-0.00310045	0.00452609	0.0279108	-0.019303	0.00519505	-0.0073183	0.0154992	-0.0129654	0.0235084	-0.00909127	0.99532	0.462746
ba5	9.58249e-05	-9.58249e-05	0.000347705	-1.35097e-14	0.000148412	-0.000296824	0.000118991	-0.000118991	0.00164551	-0.00164551	4.51419e-05	-3.99485e-05	-0.000102205	0.000130524	0.000100906	-0.000114507	-0.000122859	0.000125575	-0.000990384	0.000971488	-6.48122e-05	0.00387443
fa2	0	9.58249e-05	-0.000347705	0.000347705	-0.000148412	-0.000148412	-0.000118991	-4.35908e-15	-0.000235073	7.43728e-15	0.000220381	-0.000216633	-5.02228e-05	5.5575e-05	0.000103244	-0.000105314	0.000270108	-0.000266357	0.000159929	-0.00016069	0.000257574	0.00228621
f_RevErb	-0.00210815	0.00182067	0.00452017	-0.00243394	-0.00430395	0.00385871	0.00475964	-0.00285578	0.019511	-0.0176305	-0.0355211	0.0303468	-0.0327041	0.0315972	-0.0267656	0.0189558	-0.0415147	0.0366637	-0.0186717	0.016083	0.171704	0.149491
fa3	-0.0003833	0.0003833	-0.00139082	0.00173853	-0.000593648	0.000445236	0.000951928	-0.000951928	0.00493653	-0.00470146	-0.00356708	0.00346619	-0.00552644	0.00558708	-0.00699723	0.00668169	-0.00478748	0.00469077	-0.004748	0.00468913	0.0101353	0.00539042
f_Per2	0.0034497	-0.003833	0.00625869	-0.00556328	0.00756901	-0.0074206	0.00368872	-0.00285578	0.0204513	-0.0202163	0.0344391	-0.0317121	-0.00261358	0.00284973	0.0186937	-0.0268912	0.0336866	-0.0350325	0.00661181	-0.0118267	0.250776	0.415156
fa4	0.00220397	-0.00210815	0.00069541	-0.000347705	0.00133571	-0.00133571	0.000713946	-0.000594955	0.00963799	-0.00940291	0.00377171	-0.00207799	0.00128634	0.00198224	0.00386116	-0.00652946	-0.00154235	0.00238356	0.000453403	-0.00202369	0.083144	0.1181
f_Cry1	-0.000670775	0.00057495	-0.00069541	0.00139082	-0.00207777	0.00163253	0.00345074	-0.00249881	-0.00658204	0.00681711	-0.0255374	0.0214534	-0.00871865	0.00646323	-0.0304442	0.025548	-0.0253825	0.0207261	-0.0159116	0.0127206	0.0832132	-0.00053166
	Green: more than 1 %		Green: more than 1 %								Green: more than 3 %										Green: more than 50 %
	Yellow: more than – 1 %		Yellow: more than – 1 %								Yellow: more than – 3 %										Yellow: more than – 50 %

## Sheet: ParameterValues
	t_Bmal1	t_RevErb	t_Per2	t_Cry1	t_Dbp	d_Bmal1	d_RevErb	d_Per2	d_Cry1	d_Dbp	ar1	ar4	cr2	cr3	cr4	cr5	gr2	gr3	gr4	gr5	b_RevErb	ba2	b_Per2	ba3	b_Cry1	ba4	b_Dbp	ba5	fa2	f_RevErb	fa3	f_Per2	fa4	f_Cry1
Cons	4.76	1.79	3.82	3.13	2.08	0.4	0.67	0.51	0.2	0.56	4.05	1.1	1.83	33.5	6.63	0.99	80.2	0.37	0.51	1.02	3.26	0.51	3.69	14.78	1.35	1.06	12.87	0.01	0.19	1.23	0.58	11.69	1.61	32.2
adrenal DD	4.97	1.18	3.98	3.72	2.3	0.49	0.59	0.3	0.2	0.63	1.79	3.32	1.04	40	13.64	0.27	37.76	0.34	0.17	1.42	3.14	0.13	2	18.65	1.28	0.23	17.7	0.01	0.4	1.37	0.95	5.32	0.27	14.7
adrenal LD	5.57	1.88	3.82	4.54	1.17	0.39	0.75	0.58	0.19	0.42	3	2.86	2.32	52.2	1.04	0.24	10.08	0.34	0.27	2.44	4.81	0.85	5.31	11.65	2.49	1.28	10.97	0.007	1.4	1.15	0.25	1.67	0.57	40.49
liver DD	4.33	2.15	3.31	3.87	2.79	0.33	0.78	0.59	0.24	0.59	6.06	1.23	2.34	15.4	4.15	0.84	154.85	0.31	0.82	0.88	3.65	0.78	3.19	6.85	1.12	1.7	14.1	0.02	1.11	1.02	0.46	11.48	1.77	31.5
liver LD	4.86	2.26	4.3	2.18	1.92	0.35	0.82	0.43	0.27	0.68	5.85	1.07	1.81	64.66	8.57	0.92	103.03	0.32	0.68	1.49	4.34	1.3	3.58	5.2	1.44	0.05	13.65	0.01	0.15	2.55	0.09	12.74	0.72	28.71
