# Supplementary material for: Timing of circadian genes in mammalian tissues
Source: Sci Rep. 2014 Jul 22;4:5782. doi: 10.1038/srep05782 (PMC5376044; doi:10.1038/srep05782)
Supplement: Supplementary Information — Supplementary Dataset 3 [file srep05782-s4.xls]

## Sheet: Sheet1
Common circadian transcription factors in the liver and adrenal gland
Gene name	Phase_liver (CT)	Phase_adrenal (CT)	Amplitude_liver	Amplitude_adrenal
Dbp	9.2	9	3.6	2.74
Nr1d1	6.3	7.5	3.39	2.73
Npas2	0.7	0	2.65	2.42
Arntl	22.7	22.9	2.31	2.24
Tef	8.7	12.2	2.16	1.31
Nr1d2	9.3	10.1	1.94	1.73
Rorc	19	18.9	1.89	0.93
Egr1	2.4	10.8	1.64	1.5
Nfil3	23.1	18.4	1.54	1.4
Nr2f2	5.8	9.9	1.22	0.31
Bhlhe40	11.8	12.8	1.22	0.82
Clock	0.5	1.4	1.16	0.9
Ppara	8.9	10.7	0.98	1
Cebpb	12.1	3	0.87	0.64
Stat5b	0.2	3.9	0.83	0.32
Hes6	17.1	7.9	0.83	0.47
Tcf7l2	5.6	5.4	0.83	0.96
Esr1	18.9	10.5	0.82	1.02
Hlf	10.1	11	0.69	1.44
Bptf	4.4	4.5	0.68	0.42
Nfix	7.4	8.1	0.66	0.64
Elf2	4.7	5.7	0.66	0.92
Smad1	3.4	10.9	0.58	1.53
Rfx5	3.1	5.7	0.53	0.42
Mtf1	11.3	10.7	0.51	0.39
Stat5a	0.5	10	0.48	0.42
Mxi1	17.5	8.6	0.43	0.37
Ssrp1	1.1	11.5	0.42	0.36
Rest	3.4	4.2	0.4	0.81
Sp1	2	5.1	0.39	0.62
Tcf4	22.9	5	0.36	0.84
Creb3	13	20.6	0.33	0.37

## Sheet: Sheet2
Transcription factors only circadian in one tissue
Only in liver			Only in adrenal gland
TF name	Phase (CT)	Amplitude	TF name	Phase (CT)	Amplitude
Ewsr1	9.2	3.6	Gata6	9	2.7
Sox9	6.3	3.4	Atf6	22.9	2.2
Sox5	0.7	2.7	Smad6	8.7	2
Atf5	22.7	2.3	Hoxa5	10.8	1.5
Rela	10.4	2.1	Runx2	11	1.4
Stat2	9.3	1.9	Junb	10.5	1
Gabpb1	2.4	1.6	Jun	5.7	0.9
Smarca5	23.1	1.5	Gata2	1.4	0.9
Stat6	5.8	1.2	Ets2	12.8	0.8
Ctcf	11.8	1.2	Nr5a1	4.7	0.7
Bach2	2.6	1.2	Smad5	8.2	0.6
Elk4	0.5	1.2	Foxc1	3	0.6
Mafb	6.9	1.1	Smarca1	10.6	0.6
Cebpa	4.5	1	Stat1	10.3	0.6
Zfp384	8.9	1	Gtf2a1	10.2	0.6
Rbpj	7.1	1	Myc	11.5	0.5
Irf2	9.4	0.9	Pou3f3	2.4	0.5
Yy1	4	0.9	Arnt2	9.3	0.5
Elf1	12.1	0.9	Rreb1	7.9	0.5
Ncor1	17.1	0.8	Nr4a2	8	0.5
Hnf4a	18.9	0.8	Pou2f1	6.6	0.5
Nr6a1	10.2	0.8	Ebf1	8	0.4
Rfx4	23.5	0.7	Fosl2	4.5	0.4
Nfatc3	10.1	0.7	Adnp	4	0.4
Rfxank	2.2	0.7	Tcf7l1	10.7	0.4
Dmap1	4.4	0.7	Smad2	11.9	0.4
Snai2	7.4	0.7	Gata3	20.6	0.4
Hbp1	4.7	0.7	Xbp1	8.6	0.4
Zfp161	8.4	0.6	Mef2c	3.7	0.4
Ubtf	2.4	0.6	Klf4	12.3	0.4
Esrra	0.2	0.6
Gtf2a2	3.5	0.5
Mitf	3.7	0.5
Foxo3	2.6	0.5
Rora	11.3	0.5
Foxq1	15.9	0.5
Smad4	4	0.5
Id1	13.3	0.5
Smad7	2.9	0.5
E2f5	7.4	0.5
Zhx3	4	0.5
Irf1	5.8	0.4
Tgif1	13.2	0.4
Ahr	5.2	0.4
Nr5a2	12.9	0.4
Hmga1	6.2	0.4
Smad3	17.5	0.4
Mlxipl	10.9	0.4
Onecut2	3.4	0.4
Mxd4	5.1	0.4
Nr3c1	6.1	0.4
Hmgb3	5.6	0.4
Stat3	4	0.3
Nr1h2	8.9	0.3
Ep300	13	0.3
Rxra	13.7	0.3
