# Supplementary material for: Timing of circadian genes in mammalian tissues
Source: Sci Rep. 2014 Jul 22;4:5782. doi: 10.1038/srep05782 (PMC5376044; doi:10.1038/srep05782)
Supplement: Supplementary Information — Supplementary Dataset 4 [file srep05782-s5.xls]

## Sheet: GO_BP
Liver
Term	Count	%	PValue	List Total	Pop Hits	Pop Total	Fold Enrichment	Bonferroni	Benjamini	FDR
GO:0009987~cellular process	1587	55.6257	3.66592e-45	2024	9252	14219	1.20504	1.46234e-41	1.46234e-41	6.81053e-42
GO:0044237~cellular metabolic process	1108	38.8363	1.62383e-40	2024	5857	14219	1.32899	6.47746e-37	3.23873e-37	3.01674e-37
GO:0008152~metabolic process	1268	44.4444	9.34694e-39	2024	7020	14219	1.26894	3.72849e-35	1.24283e-35	1.73647e-35
GO:0044238~primary metabolic process	1140	39.9579	2.56444e-35	2024	6211	14219	1.28944	1.02295e-31	2.55738e-32	4.76419e-32
GO:0006807~nitrogen compound metabolic process	639	22.3975	5.64977e-25	2024	3196	14219	1.4046	2.25369e-21	4.50739e-22	1.04961e-21
GO:0044260~cellular macromolecule metabolic process	847	29.688	2.45675e-24	2024	4549	14219	1.30806	9.79996e-21	1.63333e-21	4.56413e-21
GO:0034641~cellular nitrogen compound metabolic process	621	21.7666	3.66748e-24	2024	3105	14219	1.40504	1.46296e-20	2.08994e-21	6.81343e-21
GO:0006139~nucleobase, nucleoside, nucleotide and nucleic acid metabolic process	556	19.4883	1.07462e-17	2024	2881	14219	1.35578	4.28665e-14	5.35831e-15	1.99642e-14
GO:0043170~macromolecule metabolic process	896	31.4055	2.00965e-17	2024	5110	14219	1.23182	8.01648e-14	8.90721e-15	3.73351e-14
GO:0009058~biosynthetic process	584	20.4697	1.5199e-16	2024	3076	14219	1.33378	4.42868e-13	4.42979e-14	2.10942e-13
GO:0044249~cellular biosynthetic process	556	19.4883	3.26935e-14	2024	2980	14219	1.31074	1.30203e-10	1.18366e-11	6.06404e-11
GO:0019222~regulation of metabolic process	543	19.0326	6.27947e-13	2024	2942	14219	1.29663	2.50486e-09	2.08738e-10	1.16659e-09
GO:0031323~regulation of cellular metabolic process	513	17.9811	6.06089e-12	2024	2786	14219	1.29358	2.4177e-08	1.85977e-09	1.126e-08
GO:0016043~cellular component organization	369	12.9338	9.72313e-12	2024	1891	14219	1.37086	3.87855e-08	2.77039e-09	1.80635e-08
GO:0016568~chromatin modification	74	2.59376	2.87577e-11	2024	236	14219	2.20282	1.14714e-07	7.64762e-09	5.34258e-08
GO:0080090~regulation of primary metabolic process	488	17.1048	9.60643e-11	2024	2672	14219	1.28305	3.83201e-07	2.39501e-08	1.78468e-07
GO:0060255~regulation of macromolecule metabolic process	490	17.1749	1.16176e-10	2024	2688	14219	1.28063	4.63426e-07	2.72604e-08	2.15831e-07
GO:0006325~chromatin organization	89	3.11952	1.1924e-10	2024	315	14219	1.9849	4.75646e-07	2.64248e-08	2.21522e-07
GO:0010467~gene expression	471	16.5089	1.50144e-10	2024	2571	14219	1.287	5.98926e-07	3.15224e-08	2.78937e-07
GO:0006350~transcription	343	12.0224	1.82992e-10	2024	1772	14219	1.35984	7.29956e-07	3.64978e-08	3.39962e-07
GO:0044267~cellular protein metabolic process	393	13.775	2.6205e-10	2024	2088	14219	1.32227	1.04532e-06	4.9777e-08	4.86834e-07
GO:0043412~biopolymer modification	267	9.35857	3.74247e-10	2024	1320	14219	1.42101	1.49287e-06	6.78577e-08	6.95273e-07
GO:0048519~negative regulation of biological process	268	9.39362	3.76455e-10	2024	1326	14219	1.41987	1.50168e-06	6.52904e-08	6.99376e-07
GO:0006996~organelle organization	226	7.92149	4.09573e-10	2024	1078	14219	1.47282	1.63378e-06	6.80744e-08	7.60901e-07
GO:0043687~post-translational protein modification	222	7.78128	4.14017e-10	2024	1055	14219	1.47829	1.65151e-06	6.60606e-08	7.69158e-07
GO:0006464~protein modification process	256	8.97301	5.87254e-10	2024	1260	14219	1.42734	2.34255e-06	9.00983e-08	1.091e-06
GO:0006629~lipid metabolic process	158	5.53803	9.02578e-10	2024	696	14219	1.5948	3.60038e-06	1.33348e-07	1.6768e-06
GO:0048523~negative regulation of cellular process	241	8.44725	3.31823e-09	2024	1192	14219	1.42036	1.32363e-05	4.72729e-07	6.16458e-06
GO:0010468~regulation of gene expression	440	15.4224	3.80828e-09	2024	2429	14219	1.27258	1.51911e-05	5.23835e-07	7.075e-06
GO:0010556~regulation of macromolecule biosynthetic process	431	15.1069	6.7352e-09	2024	2381	14219	1.27168	2.68664e-05	8.95557e-07	1.25126e-05
GO:0031326~regulation of cellular biosynthetic process	443	15.5275	1.06338e-08	2024	2467	14219	1.26152	4.24173e-05	1.36833e-06	1.97554e-05
GO:0009889~regulation of biosynthetic process	444	15.5626	1.25427e-08	2024	2476	14219	1.25977	5.00317e-05	1.56353e-06	2.33018e-05
GO:0051171~regulation of nitrogen compound metabolic process	427	14.9667	1.67115e-08	2024	2372	14219	1.26465	6.66599e-05	2.02006e-06	3.10465e-05
GO:0051276~chromosome organization	100	3.50508	1.86565e-08	2024	404	14219	1.73891	7.44179e-05	2.18884e-06	3.46599e-05
GO:0006082~organic acid metabolic process	114	3.99579	2.01807e-08	2024	480	14219	1.66848	8.04975e-05	2.30002e-06	3.74915e-05
GO:0019219~regulation of nucleobase, nucleoside, nucleotide and nucleic acid metabolic process	423	14.8265	2.42882e-08	2024	2353	14219	1.26292	9.6881e-05	2.69127e-06	4.51225e-05
GO:0043436~oxoacid metabolic process	113	3.96074	3.44626e-08	2024	479	14219	1.6573	0.000137462	3.71544e-06	6.40244e-05
GO:0019752~carboxylic acid metabolic process	113	3.96074	3.44626e-08	2024	479	14219	1.6573	0.000137462	3.71544e-06	6.40244e-05
GO:0044248~cellular catabolic process	178	6.23905	3.57551e-08	2024	848	14219	1.47463	0.000142617	3.75334e-06	6.64256e-05
GO:0009056~catabolic process	210	7.36067	4.58005e-08	2024	1040	14219	1.41855	0.000182681	4.68456e-06	8.50878e-05
GO:0006357~regulation of transcription from RNA polymerase II promoter	137	4.80196	5.11403e-08	2024	616	14219	1.56242	0.000203978	5.09995e-06	9.50081e-05
GO:0045449~regulation of transcription	401	14.0554	5.18934e-08	2024	2227	14219	1.26498	0.000206981	5.04883e-06	9.64072e-05
GO:0042180~cellular ketone metabolic process	114	3.99579	7.37445e-08	2024	491	14219	1.6311	0.000294124	7.00395e-06	0.000137002
GO:0009059~macromolecule biosynthetic process	427	14.9667	1.00106e-07	2024	2406	14219	1.24678	0.000399244	9.28655e-06	0.000185976
GO:0009893~positive regulation of metabolic process	147	5.15247	1.35205e-07	2024	683	14219	1.51201	0.000539189	1.22575e-05	0.000251184
GO:0034645~cellular macromolecule biosynthetic process	424	14.8615	1.75993e-07	2024	2398	14219	1.24215	0.00070179	1.56007e-05	0.000326958
GO:0045941~positive regulation of transcription	109	3.82054	2.74824e-07	2024	475	14219	1.6121	0.00109567	2.38317e-05	0.000510564
GO:0051173~positive regulation of nitrogen compound metabolic process	118	4.136	2.96739e-07	2024	526	14219	1.57599	0.00118299	2.51846e-05	0.000551278
GO:0045935~positive regulation of nucleobase, nucleoside, nucleotide and nucleic acid metabolic process	115	4.03084	3.30585e-07	2024	510	14219	1.58411	0.00131783	2.74726e-05	0.000614157
GO:0010628~positive regulation of gene expression	111	3.89064	3.32675e-07	2024	488	14219	1.59794	0.00132616	2.70821e-05	0.000618039
GO:0031325~positive regulation of cellular metabolic process	138	4.83701	4.42233e-07	2024	644	14219	1.5054	0.00176251	3.52807e-05	0.000821574
GO:0006066~alcohol metabolic process	87	3.04942	5.1809e-07	2024	360	14219	1.69776	0.00206453	4.0522e-05	0.0009625
GO:0045893~positive regulation of transcription, DNA-dependent	97	3.39993	6.24102e-07	2024	416	14219	1.63809	0.00248645	4.78747e-05	0.00115945
GO:0010604~positive regulation of macromolecule metabolic process	135	4.73186	7.88346e-07	2024	633	14219	1.49826	0.00313977	5.93324e-05	0.00146457
GO:0016070~RNA metabolic process	140	4.90712	7.95692e-07	2024	662	14219	1.48569	0.00316898	5.87763e-05	0.00147822
GO:0032787~monocarboxylic acid metabolic process	69	2.41851	8.26778e-07	2024	268	14219	1.80873	0.00329259	5.99622e-05	0.00153597
GO:0051254~positive regulation of RNA metabolic process	97	3.39993	8.78502e-07	2024	419	14219	1.62636	0.00349821	6.25756e-05	0.00163206
GO:0044255~cellular lipid metabolic process	108	3.78549	1.05759e-06	2024	482	14219	1.57411	0.00420985	7.40103e-05	0.00196477
GO:0009966~regulation of signal transduction	138	4.83701	2.01725e-06	2024	661	14219	1.46668	0.00801452	0.000138728	0.00374756
GO:0008610~lipid biosynthetic process	71	2.48861	2.04954e-06	2024	285	14219	1.75014	0.00814231	0.000138561	0.00380756
GO:0009891~positive regulation of biosynthetic process	120	4.2061	2.07208e-06	2024	557	14219	1.51351	0.00823148	0.00013775	0.00384943
GO:0031328~positive regulation of cellular biosynthetic process	119	4.17105	2.23462e-06	2024	552	14219	1.51449	0.0088743	0.000146119	0.00415138
GO:0010557~positive regulation of macromolecule biosynthetic process	115	4.03084	2.41012e-06	2024	530	14219	1.52434	0.00956792	0.000155052	0.00447741
GO:0009892~negative regulation of metabolic process	115	4.03084	3.51287e-06	2024	534	14219	1.51292	0.0139151	0.000222401	0.00652598
GO:0010629~negative regulation of gene expression	93	3.25973	3.74153e-06	2024	410	14219	1.59352	0.0148142	0.000233176	0.00695076
GO:0008202~steroid metabolic process	46	1.61234	3.97067e-06	2024	161	14219	2.0072	0.0157142	0.000243647	0.00737642
GO:0006519~cellular amino acid and derivative metabolic process	72	2.52366	4.87764e-06	2024	297	14219	1.70308	0.0192689	0.000294759	0.00906125
GO:0048518~positive regulation of biological process	271	9.49877	6.81559e-06	2024	1493	14219	1.27517	0.0268212	0.000405701	0.0126612
GO:0006694~steroid biosynthetic process	26	0.911321	7.5944e-06	2024	71	14219	2.57261	0.0298399	0.000445403	0.0141079
GO:0044271~nitrogen compound biosynthetic process	72	2.52366	9.04227e-06	2024	302	14219	1.67488	0.035427	0.000522614	0.0167973
GO:0006575~cellular amino acid derivative metabolic process	41	1.43708	9.0723e-06	2024	141	14219	2.04279	0.0355425	0.00051686	0.0168531
GO:0045944~positive regulation of transcription from RNA polymerase II promoter	82	2.87417	1.01879e-05	2024	358	14219	1.60912	0.0398251	0.000572228	0.0189253
GO:0010646~regulation of cell communication	153	5.36278	1.04595e-05	2024	771	14219	1.39411	0.0408649	0.000579323	0.0194299
GO:0048522~positive regulation of cellular process	242	8.4823	1.15426e-05	2024	1320	14219	1.28795	0.0449997	0.000630536	0.0214416
GO:0044085~cellular component biogenesis	127	4.45145	1.20297e-05	2024	618	14219	1.44369	0.0468537	0.000648261	0.0223464
GO:0051253~negative regulation of RNA metabolic process	73	2.55871	1.22444e-05	2024	310	14219	1.65432	0.0476696	0.000651031	0.0227451
GO:0019941~modification-dependent protein catabolic process	108	3.78549	1.2877e-05	2024	508	14219	1.49355	0.0500697	0.000675648	0.0239201
GO:0043632~modification-dependent macromolecule catabolic process	108	3.78549	1.2877e-05	2024	508	14219	1.49355	0.0500697	0.000675648	0.0239201
GO:0044265~cellular macromolecule catabolic process	125	4.38135	1.50605e-05	2024	609	14219	1.44195	0.0583077	0.000779913	0.0279756
GO:0031327~negative regulation of cellular biosynthetic process	94	3.29478	1.6167e-05	2024	430	14219	1.53574	0.0624553	0.000826464	0.0300308
GO:0045892~negative regulation of transcription, DNA-dependent	72	2.52366	1.8347e-05	2024	308	14219	1.64225	0.070573	0.000925988	0.0340795
GO:0031324~negative regulation of cellular metabolic process	104	3.64529	1.87725e-05	2024	489	14219	1.49411	0.0721492	0.000935617	0.0348697
GO:0044257~cellular protein catabolic process	112	3.92569	2.16427e-05	2024	537	14219	1.46522	0.0827118	0.00106528	0.0402
GO:0009890~negative regulation of biosynthetic process	94	3.29478	2.35908e-05	2024	434	14219	1.52159	0.0898128	0.00114696	0.0438178
GO:0019216~regulation of lipid metabolic process	22	0.771118	2.46593e-05	2024	58	14219	2.66473	0.093684	0.00118445	0.045802
GO:0051172~negative regulation of nitrogen compound metabolic process	88	3.08447	2.66131e-05	2024	401	14219	1.54169	0.10072	0.00126303	0.0494302
GO:0051603~proteolysis involved in cellular protein catabolic process	111	3.89064	2.71782e-05	2024	534	14219	1.46029	0.102745	0.00127466	0.0504793
GO:0010605~negative regulation of macromolecule metabolic process	106	3.71539	3.03411e-05	2024	506	14219	1.47168	0.113995	0.00140636	0.0563524
GO:0022607~cellular component assembly	108	3.78549	3.09346e-05	2024	518	14219	1.46471	0.11609	0.00141739	0.0574546
GO:0045934~negative regulation of nucleobase, nucleoside, nucleotide and nucleic acid metabolic process	87	3.04942	3.13657e-05	2024	397	14219	1.53953	0.117609	0.00142081	0.058255
GO:0006732~coenzyme metabolic process	40	1.40203	3.1455e-05	2024	143	14219	1.96509	0.117923	0.00140885	0.0584208
GO:0016071~mRNA metabolic process	70	2.45356	3.24513e-05	2024	302	14219	1.62836	0.121422	0.0014373	0.0602707
GO:0019538~protein metabolic process	439	15.3873	3.30659e-05	2024	2615	14219	1.17937	0.123573	0.00144842	0.0614118
GO:0016481~negative regulation of transcription	82	2.87417	4.30607e-05	2024	372	14219	1.54857	0.15783	0.00186536	0.0799677
GO:0010558~negative regulation of macromolecule biosynthetic process	90	3.15457	4.58403e-05	2024	418	14219	1.5126	0.167116	0.00196432	0.0851275
GO:0046907~intracellular transport	92	3.22468	5.1838e-05	2024	431	14219	1.49958	0.186807	0.00219744	0.0962604
GO:0051186~cofactor metabolic process	47	1.64739	5.243e-05	2024	182	14219	1.8142	0.188725	0.00219914	0.0973592
GO:0051338~regulation of transferase activity	50	1.75254	6.23782e-05	2024	199	14219	1.76513	0.220291	0.00258867	0.115822
GO:0009057~macromolecule catabolic process	129	4.52156	7.52012e-05	2024	654	14219	1.3857	0.259173	0.00308789	0.139616
GO:0043933~macromolecular complex subunit organization	80	2.80407	8.10932e-05	2024	367	14219	1.53138	0.276384	0.00329552	0.150547
GO:0044106~cellular amine metabolic process	60	2.10305	9.11016e-05	2024	256	14219	1.64653	0.304706	0.00366419	0.169112
GO:0030163~protein catabolic process	112	3.92569	9.55314e-05	2024	556	14219	1.41515	0.316886	0.00380368	0.177329
GO:0007167~enzyme linked receptor protein signaling pathway	63	2.2082	9.58987e-05	2024	273	14219	1.6212	0.317886	0.00378054	0.17801
GO:0019637~organophosphate metabolic process	45	1.57729	9.92848e-05	2024	176	14219	1.79622	0.327038	0.00387548	0.18429
GO:0006468~protein amino acid phosphorylation	126	4.4164	9.97262e-05	2024	640	14219	1.38309	0.328222	0.00385495	0.185108
GO:0006793~phosphorus metabolic process	163	5.71328	9.99947e-05	2024	866	14219	1.32229	0.328941	0.00382822	0.185606
GO:0006796~phosphate metabolic process	163	5.71328	9.99947e-05	2024	866	14219	1.32229	0.328941	0.00382822	0.185606
GO:0043549~regulation of kinase activity	48	1.68244	0.000101537	2024	192	14219	1.7563	0.333058	0.00385021	0.188467
GO:0016126~sterol biosynthetic process	14	0.490712	0.000105111	2024	30	14219	3.27843	0.3425	0.00394794	0.195094
GO:0065008~regulation of biological quality	204	7.15037	0.000105502	2024	1123	14219	1.27617	0.343523	0.00392562	0.195819
GO:0065003~macromolecular complex assembly	74	2.59376	0.000133338	2024	338	14219	1.53806	0.412524	0.00491308	0.247424
GO:0033036~macromolecule localization	168	5.88854	0.000136218	2024	902	14219	1.30846	0.419235	0.004973	0.252762
GO:0006644~phospholipid metabolic process	42	1.47213	0.000146189	2024	163	14219	1.81017	0.441885	0.0052877	0.27124
GO:0006730~one-carbon metabolic process	33	1.15668	0.000147062	2024	117	14219	1.98147	0.443825	0.00527139	0.272857
GO:0065009~regulation of molecular function	109	3.82054	0.000151324	2024	544	14219	1.40762	0.453203	0.00537548	0.280755
GO:0001889~liver development	17	0.595864	0.000155129	2024	43	14219	2.7774	0.46144	0.00546164	0.287805
GO:0006916~anti-apoptosis	27	0.946372	0.000155653	2024	88	14219	2.15546	0.462564	0.00543209	0.288775
GO:0019220~regulation of phosphate metabolic process	67	2.34841	0.000173894	2024	301	14219	1.56375	0.500289	0.00601423	0.322567
GO:0051174~regulation of phosphorus metabolic process	67	2.34841	0.000173894	2024	301	14219	1.56375	0.500289	0.00601423	0.322567
GO:0042325~regulation of phosphorylation	65	2.2783	0.00017877	2024	290	14219	1.57461	0.509916	0.00612923	0.331597
GO:0045859~regulation of protein kinase activity	46	1.61234	0.000188237	2024	186	14219	1.73741	0.528082	0.00639782	0.349128
GO:0016310~phosphorylation	137	4.80196	0.000209791	2024	718	14219	1.34046	0.566969	0.00706767	0.389031
GO:0051726~regulation of cell cycle	51	1.78759	0.000213453	2024	214	14219	1.67423	0.573249	0.00713038	0.395809
GO:0006396~RNA processing	90	3.15457	0.000233516	2024	437	14219	1.44684	0.606079	0.00773332	0.432936
GO:0032502~developmental process	450	15.7729	0.000238092	2024	2743	14219	1.15251	0.613206	0.00781938	0.441402
GO:0051188~cofactor biosynthetic process	27	0.946372	0.000281763	2024	91	14219	2.0844	0.675058	0.00917169	0.522162
GO:0001701~in utero embryonic development	60	2.10305	0.000302786	2024	267	14219	1.5787	0.701205	0.00977305	0.56102
GO:0051056~regulation of small GTPase mediated signal transduction	53	1.85769	0.000303332	2024	228	14219	1.63305	0.701855	0.00971201	0.562028
GO:0006397~mRNA processing	59	2.068	0.000322802	2024	262	14219	1.58201	0.724141	0.01025	0.598001
GO:0009308~amine metabolic process	72	2.52366	0.000323039	2024	336	14219	1.5054	0.724402	0.0101765	0.598439
GO:0033365~protein localization in organelle	28	0.981423	0.000345552	2024	97	14219	2.02789	0.74808	0.0107968	0.640018
GO:0006605~protein targeting	35	1.22678	0.000376332	2024	133	14219	1.84874	0.777198	0.0116617	0.696839
GO:0009108~coenzyme biosynthetic process	21	0.736067	0.000385847	2024	64	14219	2.30514	0.785499	0.0118627	0.714398
GO:0046578~regulation of Ras protein signal transduction	44	1.54224	0.000392965	2024	181	14219	1.70778	0.791506	0.0119879	0.727533
GO:0007242~intracellular signaling cascade	167	5.85349	0.000396999	2024	915	14219	1.28219	0.794835	0.0120184	0.734973
GO:0000122~negative regulation of transcription from RNA polymerase II promoter	53	1.85769	0.000422854	2024	231	14219	1.61184	0.814948	0.0126999	0.782662
GO:0006259~DNA metabolic process	86	3.01437	0.000427389	2024	421	14219	1.43508	0.818268	0.0127394	0.791026
GO:0046486~glycerolipid metabolic process	34	1.19173	0.000449379	2024	129	14219	1.8516	0.833536	0.0132913	0.831564
GO:0051252~regulation of RNA metabolic process	256	8.97301	0.000501447	2024	1488	14219	1.20864	0.86477	0.0147113	0.927491
GO:0051128~regulation of cellular component organization	70	2.45356	0.000530699	2024	330	14219	1.49019	0.879671	0.0154494	0.981345
GO:0043066~negative regulation of apoptosis	54	1.89274	0.000547055	2024	239	14219	1.58728	0.887275	0.0158066	1.01144
GO:0034504~protein localization in nucleus	20	0.701016	0.000560168	2024	61	14219	2.30334	0.893022	0.0160662	1.03557
GO:0006576~biogenic amine metabolic process	24	0.84122	0.000561343	2024	80	14219	2.10756	0.893523	0.0159847	1.03773
GO:0006631~fatty acid metabolic process	44	1.54224	0.000568177	2024	184	14219	1.67994	0.896388	0.0160632	1.0503
GO:0048008~platelet-derived growth factor receptor signaling pathway	11	0.385559	0.000644678	2024	23	14219	3.35988	0.923652	0.0180789	1.19092
GO:0006695~cholesterol biosynthetic process	11	0.385559	0.000644678	2024	23	14219	3.35988	0.923652	0.0180789	1.19092
GO:0016569~covalent chromatin modification	27	0.946372	0.000696452	2024	96	14219	1.97584	0.937907	0.019381	1.28597
GO:0006913~nucleocytoplasmic transport	27	0.946372	0.000696452	2024	96	14219	1.97584	0.937907	0.019381	1.28597
GO:0007169~transmembrane receptor protein tyrosine kinase signaling pathway	45	1.57729	0.000763979	2024	192	14219	1.64653	0.952578	0.0210938	1.40982
GO:0016125~sterol metabolic process	23	0.806169	0.000804341	2024	77	14219	2.09844	0.959636	0.0220437	1.48378
GO:0017038~protein import	24	0.84122	0.000820033	2024	82	14219	2.05616	0.962087	0.0223159	1.51252
GO:0070271~protein complex biogenesis	51	1.78759	0.000905819	2024	227	14219	1.57835	0.973082	0.0244559	1.66949
GO:0006461~protein complex assembly	51	1.78759	0.000905819	2024	227	14219	1.57835	0.973082	0.0244559	1.66949
GO:0043069~negative regulation of programmed cell death	54	1.89274	0.0009098	2024	244	14219	1.55476	0.973506	0.0243971	1.67677
GO:0048745~smooth muscle tissue development	8	0.280407	0.000910513	2024	13	14219	4.3232	0.973582	0.024253	1.67808
GO:0051169~nuclear transport	27	0.946372	0.000973587	2024	98	14219	1.93551	0.979463	0.0257403	1.79333
GO:0050790~regulation of catalytic activity	91	3.18962	0.000977402	2024	462	14219	1.38375	0.979774	0.0256699	1.8003
GO:0008654~phospholipid biosynthetic process	24	0.84122	0.000984241	2024	83	14219	2.03138	0.980318	0.0256783	1.81279
GO:0006650~glycerophospholipid metabolic process	25	0.876271	0.000987638	2024	88	14219	1.99579	0.980584	0.0255985	1.81899
GO:0060548~negative regulation of cell death	54	1.89274	0.00100385	2024	245	14219	1.54841	0.9818	0.0258455	1.84858
GO:0006006~glucose metabolic process	35	1.22678	0.00101207	2024	140	14219	1.7563	0.982389	0.0258876	1.86359
GO:0007507~heart development	50	1.75254	0.00107124	2024	223	14219	1.57516	0.986094	0.0272067	1.97152
GO:0070647~protein modification by small protein conjugation or removal	28	0.981423	0.00112212	2024	104	14219	1.8914	0.988651	0.0283011	2.06423
GO:0051246~regulation of protein metabolic process	72	2.52366	0.00115695	2024	351	14219	1.44107	0.990125	0.028984	2.12766
GO:0043405~regulation of MAP kinase activity	24	0.84122	0.00117606	2024	84	14219	2.0072	0.990851	0.0292723	2.16244
GO:0005996~monosaccharide metabolic process	44	1.54224	0.00127054	2024	191	14219	1.61837	0.993726	0.0313923	2.33423
GO:0051641~cellular localization	123	4.31125	0.00127395	2024	662	14219	1.30529	0.993811	0.0312817	2.34042
GO:0019318~hexose metabolic process	40	1.40203	0.00128641	2024	169	14219	1.66277	0.994112	0.03139	2.36306
GO:0060322~head development	10	0.350508	0.0013645	2024	21	14219	3.34533	0.99569	0.0330628	2.50479
GO:0045637~regulation of myeloid cell differentiation	17	0.595864	0.00137118	2024	51	14219	2.34173	0.995803	0.0330216	2.5169
GO:0010608~posttranscriptional regulation of gene expression	36	1.26183	0.00141965	2024	148	14219	1.70883	0.996542	0.0339647	2.60476
GO:0042981~regulation of apoptosis	105	3.68034	0.00143771	2024	553	14219	1.3339	0.996782	0.0341848	2.63748
GO:0006457~protein folding	32	1.12163	0.00151195	2024	127	14219	1.77013	0.997608	0.0357067	2.77187
GO:0007044~cell-substrate junction assembly	8	0.280407	0.00159816	2024	14	14219	4.0144	0.998305	0.0374839	2.92771
GO:0060323~head morphogenesis	8	0.280407	0.00159816	2024	14	14219	4.0144	0.998305	0.0374839	2.92771
GO:0001944~vasculature development	54	1.89274	0.00161521	2024	250	14219	1.51744	0.998417	0.0376553	2.9585
GO:0035023~regulation of Rho protein signal transduction	24	0.84122	0.0016576	2024	86	14219	1.96052	0.998663	0.0384011	3.03503
GO:0016570~histone modification	25	0.876271	0.00192009	2024	92	14219	1.90902	0.999532	0.0440958	3.50756
GO:0006355~regulation of transcription, DNA-dependent	247	8.65755	0.0019978	2024	1465	14219	1.18445	0.999657	0.0455789	3.64705
GO:0009074~aromatic amino acid family catabolic process	7	0.245356	0.00199869	2024	11	14219	4.47058	0.999658	0.0453397	3.64864
GO:0046890~regulation of lipid biosynthetic process	10	0.350508	0.00202028	2024	22	14219	3.19327	0.999686	0.0455598	3.68735
GO:0008380~RNA splicing	45	1.57729	0.0020209	2024	201	14219	1.57281	0.999687	0.0453176	3.68846
GO:0043067~regulation of programmed cell death	105	3.68034	0.00219539	2024	560	14219	1.31722	0.999844	0.0488632	4.00084
GO:0007275~multicellular organismal development	406	14.2306	0.002234	2024	2521	14219	1.13139	0.999866	0.0494265	4.06982
GO:0051170~nuclear import	18	0.630915	0.00225324	2024	58	14219	2.18023	0.999876	0.0495672	4.10417
GO:0060021~palate development	13	0.455661	0.00231167	2024	35	14219	2.60936	0.999902	0.0505427	4.20845
GO:0051716~cellular response to stimulus	104	3.64529	0.00242788	2024	556	14219	1.31407	0.999939	0.0527299	4.41554
GO:0010941~regulation of cell death	105	3.68034	0.00262779	2024	563	14219	1.31021	0.999972	0.0566438	4.77076
GO:0019439~aromatic compound catabolic process	8	0.280407	0.00263075	2024	15	14219	3.74677	0.999973	0.0564015	4.776
GO:0001568~blood vessel development	52	1.82264	0.00267027	2024	244	14219	1.49717	0.999977	0.05692	4.84608
GO:0007265~Ras protein signal transduction	18	0.630915	0.0027533	2024	59	14219	2.14328	0.999983	0.0583283	4.99314
GO:0032446~protein modification by small protein conjugation	22	0.771118	0.0027992	2024	79	14219	1.95638	0.999986	0.0589603	5.07435
GO:0032259~methylation	22	0.771118	0.0027992	2024	79	14219	1.95638	0.999986	0.0589603	5.07435
GO:0044262~cellular carbohydrate metabolic process	66	2.31335	0.00283368	2024	327	14219	1.41793	0.999988	0.0593526	5.13531
GO:0009725~response to hormone stimulus	38	1.33193	0.00286297	2024	165	14219	1.61792	0.999989	0.0596358	5.18707
GO:0010565~regulation of cellular ketone metabolic process	10	0.350508	0.00290459	2024	23	14219	3.05443	0.999991	0.0601638	5.26057
GO:0034621~cellular macromolecular complex subunit organization	52	1.82264	0.0029172	2024	245	14219	1.49106	0.999991	0.0601058	5.28282
GO:0042592~homeostatic process	108	3.78549	0.00299064	2024	584	14219	1.29918	0.999994	0.0612579	5.41234
GO:0034622~cellular macromolecular complex assembly	47	1.64739	0.00316186	2024	217	14219	1.52159	0.999997	0.0643255	5.71366
GO:0008203~cholesterol metabolic process	20	0.701016	0.00338026	2024	70	14219	2.0072	0.999999	0.0682732	6.0967
GO:0034330~cell junction organization	12	0.42061	0.00340461	2024	32	14219	2.63445	0.999999	0.0684029	6.1393
GO:0060325~face morphogenesis	7	0.245356	0.00351837	2024	12	14219	4.09803	0.999999	0.0702572	6.33815
GO:0000377~RNA splicing, via transesterification reactions with bulged adenosine as nucleophile	13	0.455661	0.00390725	2024	37	14219	2.46831	1	0.077343	7.01489
GO:0000375~RNA splicing, via transesterification reactions	13	0.455661	0.00390725	2024	37	14219	2.46831	1	0.077343	7.01489
GO:0000398~nuclear mRNA splicing, via spliceosome	13	0.455661	0.00390725	2024	37	14219	2.46831	1	0.077343	7.01489
GO:0006606~protein import into nucleus	17	0.595864	0.00397262	2024	56	14219	2.13265	1	0.0782003	7.12819
GO:0008104~protein localization	134	4.69681	0.00399795	2024	753	14219	1.25017	1	0.0782945	7.17206
GO:0043414~biopolymer methylation	20	0.701016	0.00401246	2024	71	14219	1.97893	1	0.078185	7.19719
GO:0046777~protein amino acid autophosphorylation	19	0.665966	0.00404168	2024	66	14219	2.02241	1	0.0783507	7.24775
GO:0048513~organ development	274	9.60393	0.00409936	2024	1663	14219	1.15749	1	0.0790426	7.3475
GO:0010171~body morphogenesis	9	0.315457	0.00422493	2024	20	14219	3.16134	1	0.0809776	7.56428
GO:0009791~post-embryonic development	23	0.806169	0.00437501	2024	87	14219	1.85724	1	0.0833374	7.82276
GO:0048511~rhythmic process	25	0.876271	0.00466515	2024	98	14219	1.79214	1	0.0882055	8.32052
GO:0051259~protein oligomerization	20	0.701016	0.00473942	2024	72	14219	1.95144	1	0.0891273	8.44753
GO:0006085~acetyl-CoA biosynthetic process	5	0.175254	0.00481971	2024	6	14219	5.85433	1	0.0901468	8.58464
GO:0055086~nucleobase, nucleoside and nucleotide metabolic process	55	1.9278	0.00497184	2024	269	14219	1.43638	1	0.0924313	8.84391
GO:0007517~muscle organ development	39	1.36698	0.00499956	2024	176	14219	1.55672	1	0.0924936	8.89107
GO:0050873~brown fat cell differentiation	11	0.385559	0.00502926	2024	29	14219	2.66473	1	0.0925902	8.9416
GO:0032774~RNA biosynthetic process	30	1.05152	0.00524417	2024	126	14219	1.67267	1	0.0959193	9.30628
GO:0045786~negative regulation of cell cycle	14	0.490712	0.00535583	2024	43	14219	2.28727	1	0.097419	9.49524
GO:0051348~negative regulation of transferase activity	16	0.560813	0.00573297	2024	53	14219	2.12081	1	0.10346	10.1306
GO:0032870~cellular response to hormone stimulus	17	0.595864	0.00578156	2024	58	14219	2.05911	1	0.103824	10.2122
GO:0070727~cellular macromolecule localization	60	2.10305	0.00587551	2024	301	14219	1.40037	1	0.104954	10.3697
GO:0034329~cell junction assembly	9	0.315457	0.00598519	2024	21	14219	3.0108	1	0.106336	10.5532
GO:0007243~protein kinase cascade	49	1.71749	0.00603014	2024	236	14219	1.45862	1	0.10662	10.6283
GO:0051649~establishment of localization in cell	110	3.85559	0.00608795	2024	610	14219	1.26684	1	0.107115	10.7249
GO:0060324~face development	8	0.280407	0.00613485	2024	17	14219	3.30598	1	0.107425	10.8031
GO:0006351~transcription, DNA-dependent	29	1.01647	0.00626328	2024	122	14219	1.66992	1	0.109077	11.017
GO:0035264~multicellular organism growth	13	0.455661	0.0062853	2024	39	14219	2.34173	1	0.108966	11.0536
GO:0007049~cell cycle	110	3.85559	0.00640979	2024	611	14219	1.26477	1	0.110528	11.2604
GO:0006366~transcription from RNA polymerase II promoter	20	0.701016	0.00651921	2024	74	14219	1.8987	1	0.11183	11.4418
GO:0017015~regulation of transforming growth factor beta receptor signaling pathway	11	0.385559	0.00659868	2024	30	14219	2.57591	1	0.112635	11.5733
GO:0001824~blastocyst development	16	0.560813	0.00691648	2024	54	14219	2.08154	1	0.117247	12.0974
GO:0048856~anatomical structure development	347	12.1626	0.00709624	2024	2170	14219	1.12338	1	0.119609	12.3925
GO:0032268~regulation of cellular protein metabolic process	56	1.96285	0.0072969	2024	280	14219	1.40504	1	0.122273	12.7208
GO:0055114~oxidation reduction	119	4.17105	0.00776809	2024	672	14219	1.24405	1	0.129125	13.4873
GO:0034613~cellular protein localization	59	2.068	0.0078263	2024	299	14219	1.38624	1	0.129494	13.5815
GO:0045446~endothelial cell differentiation	6	0.210305	0.00783479	2024	10	14219	4.21512	1	0.129093	13.5952
GO:0030031~cell projection assembly	19	0.665966	0.00784165	2024	70	14219	1.90684	1	0.128671	13.6063
GO:0046483~heterocycle metabolic process	57	1.9979	0.00784718	2024	287	14219	1.39525	1	0.128231	13.6153
GO:0006511~ubiquitin-dependent protein catabolic process	32	1.12163	0.00805084	2024	141	14219	1.59437	1	0.130811	13.9441
GO:0009069~serine family amino acid metabolic process	9	0.315457	0.00825086	2024	22	14219	2.87394	1	0.133307	14.2659
GO:0009894~regulation of catabolic process	15	0.525762	0.00827471	2024	50	14219	2.10756	1	0.133131	14.3042
GO:0030029~actin filament-based process	38	1.33193	0.00864279	2024	176	14219	1.5168	1	0.138094	14.8932
GO:0042439~ethanolamine and derivative metabolic process	8	0.280407	0.0088233	2024	18	14219	3.12231	1	0.14022	15.1806
GO:0042219~cellular amino acid derivative catabolic process	8	0.280407	0.0088233	2024	18	14219	3.12231	1	0.14022	15.1806
GO:0031399~regulation of protein modification process	36	1.26183	0.0090801	2024	165	14219	1.53277	1	0.143442	15.5879
GO:0030036~actin cytoskeleton organization	36	1.26183	0.0090801	2024	165	14219	1.53277	1	0.143442	15.5879
GO:0050793~regulation of developmental process	102	3.57518	0.00925893	2024	568	14219	1.26157	1	0.145491	15.8705
GO:0016567~protein ubiquitination	18	0.630915	0.00944094	2024	66	14219	1.91596	1	0.147564	16.1572
GO:0022613~ribonucleoprotein complex biogenesis	31	1.08658	0.00956397	2024	137	14219	1.58964	1	0.148766	16.3504
GO:0008285~negative regulation of cell proliferation	46	1.61234	0.00956873	2024	224	14219	1.44267	1	0.148261	16.3579
GO:0009792~embryonic development ending in birth or egg hatching	79	2.76902	0.0096822	2024	425	14219	1.30586	1	0.149313	16.5358
GO:0045444~fat cell differentiation	17	0.595864	0.00968908	2024	61	14219	1.95784	1	0.148839	16.5465
GO:0006469~negative regulation of protein kinase activity	15	0.525762	0.00994731	2024	51	14219	2.06623	1	0.151926	16.9499
GO:0033673~negative regulation of kinase activity	15	0.525762	0.00994731	2024	51	14219	2.06623	1	0.151926	16.9499
GO:0051325~interphase	15	0.525762	0.00994731	2024	51	14219	2.06623	1	0.151926	16.9499
GO:0009719~response to endogenous stimulus	39	1.36698	0.0105236	2024	184	14219	1.48904	1	0.159423	17.8434
GO:0043009~chordate embryonic development	78	2.73396	0.0111051	2024	421	14219	1.30158	1	0.16687	18.7357
GO:0034654~nucleobase, nucleoside, nucleotide and nucleic acid biosynthetic process	38	1.33193	0.0113193	2024	179	14219	1.49138	1	0.169185	19.0622
GO:0034404~nucleobase, nucleoside and nucleotide biosynthetic process	38	1.33193	0.0113193	2024	179	14219	1.49138	1	0.169185	19.0622
GO:0007623~circadian rhythm	12	0.42061	0.0114994	2024	37	14219	2.27844	1	0.171011	19.3356
GO:0006520~cellular amino acid metabolic process	40	1.40203	0.0116161	2024	191	14219	1.47125	1	0.171962	19.5124
GO:0005975~carbohydrate metabolic process	83	2.90922	0.0121225	2024	454	14219	1.28434	1	0.178134	20.275
GO:0009165~nucleotide biosynthetic process	37	1.29688	0.0121767	2024	174	14219	1.49386	1	0.178208	20.3562
GO:0019217~regulation of fatty acid metabolic process	8	0.280407	0.0122835	2024	19	14219	2.95798	1	0.178981	20.5161
GO:0015031~protein transport	114	3.99579	0.0123772	2024	651	14219	1.23022	1	0.179574	20.656
GO:0048731~system development	323	11.3214	0.0125476	2024	2027	14219	1.11946	1	0.181168	20.9099
GO:0044093~positive regulation of molecular function	59	2.068	0.0125665	2024	306	14219	1.35453	1	0.180769	20.9382
GO:0009790~embryonic development	117	4.10095	0.0126072	2024	670	14219	1.22679	1	0.180656	20.9985
GO:0048514~blood vessel morphogenesis	41	1.43708	0.0127439	2024	198	14219	1.45471	1	0.181789	21.2015
GO:0043434~response to peptide hormone stimulus	23	0.806169	0.0128641	2024	95	14219	1.70084	1	0.1827	21.3796
GO:0006950~response to stress	196	6.86996	0.0129247	2024	1184	14219	1.16296	1	0.182837	21.4692
GO:0042402~biogenic amine catabolic process	7	0.245356	0.01303	2024	15	14219	3.27843	1	0.183546	21.6247
GO:0006260~DNA replication	33	1.15668	0.0135911	2024	152	14219	1.52521	1	0.190032	22.4484
GO:0040007~growth	40	1.40203	0.0137198	2024	193	14219	1.456	1	0.190995	22.6361
GO:0009117~nucleotide metabolic process	49	1.71749	0.0140533	2024	247	14219	1.39366	1	0.194512	23.1206
GO:0006753~nucleoside phosphate metabolic process	49	1.71749	0.0140533	2024	247	14219	1.39366	1	0.194512	23.1206
GO:0051260~protein homooligomerization	15	0.525762	0.0140782	2024	53	14219	1.98826	1	0.194157	23.1568
GO:0007179~transforming growth factor beta receptor signaling pathway	14	0.490712	0.0143023	2024	48	14219	2.04902	1	0.196272	23.4806
GO:0042398~cellular amino acid derivative biosynthetic process	14	0.490712	0.0143023	2024	48	14219	2.04902	1	0.196272	23.4806
GO:0051270~regulation of cell motion	25	0.876271	0.0143173	2024	107	14219	1.6414	1	0.19579	23.5022
GO:0031123~RNA 3'-end processing	9	0.315457	0.0146192	2024	24	14219	2.63445	1	0.198832	23.9363
GO:0045834~positive regulation of lipid metabolic process	9	0.315457	0.0146192	2024	24	14219	2.63445	1	0.198832	23.9363
GO:0016044~membrane organization	53	1.85769	0.0148602	2024	272	14219	1.36888	1	0.2011	24.2811
GO:0045184~establishment of protein localization	114	3.99579	0.015736	2024	656	14219	1.22084	1	0.210982	25.522
GO:0002761~regulation of myeloid leukocyte differentiation	10	0.350508	0.0160868	2024	29	14219	2.42248	1	0.214464	26.0137
GO:0007005~mitochondrion organization	23	0.806169	0.0163168	2024	97	14219	1.66577	1	0.216479	26.3343
GO:0006767~water-soluble vitamin metabolic process	11	0.385559	0.0169035	2024	34	14219	2.27286	1	0.222653	27.1462
GO:0051329~interphase of mitotic cell cycle	14	0.490712	0.0169998	2024	49	14219	2.0072	1	0.223051	27.2787
GO:0040029~regulation of gene expression, epigenetic	18	0.630915	0.0170144	2024	70	14219	1.80648	1	0.222499	27.2987
GO:0043603~cellular amide metabolic process	12	0.42061	0.0172448	2024	39	14219	2.1616	1	0.224444	27.6148
GO:0016054~organic acid catabolic process	20	0.701016	0.0174076	2024	81	14219	1.73462	1	0.225593	27.8371
GO:0046395~carboxylic acid catabolic process	20	0.701016	0.0174076	2024	81	14219	1.73462	1	0.225593	27.8371
GO:0006809~nitric oxide biosynthetic process	5	0.175254	0.0177322	2024	8	14219	4.39075	1	0.228579	28.2788
GO:0048041~focal adhesion formation	5	0.175254	0.0177322	2024	8	14219	4.39075	1	0.228579	28.2788
GO:0046209~nitric oxide metabolic process	5	0.175254	0.0177322	2024	8	14219	4.39075	1	0.228579	28.2788
GO:0009310~amine catabolic process	17	0.595864	0.017858	2024	65	14219	1.83736	1	0.229282	28.4492
GO:0050821~protein stabilization	7	0.245356	0.0183836	2024	16	14219	3.07352	1	0.23448	29.1572
GO:0051789~response to protein stimulus	21	0.736067	0.0185367	2024	87	14219	1.69574	1	0.235457	29.3622
GO:0046470~phosphatidylcholine metabolic process	6	0.210305	0.0192552	2024	12	14219	3.5126	1	0.242693	30.3168
GO:0043968~histone H2A acetylation	6	0.210305	0.0192552	2024	12	14219	3.5126	1	0.242693	30.3168
GO:0018193~peptidyl-amino acid modification	28	0.981423	0.0195436	2024	127	14219	1.54886	1	0.24511	30.6965
GO:0043122~regulation of I-kappaB kinase/NF-kappaB cascade	12	0.42061	0.0208121	2024	40	14219	2.10756	1	0.258114	32.3434
GO:0010876~lipid localization	28	0.981423	0.0215143	2024	128	14219	1.53676	1	0.264827	33.2391
GO:0043967~histone H4 acetylation	8	0.280407	0.0219415	2024	21	14219	2.67627	1	0.268544	33.7786
GO:0045638~negative regulation of myeloid cell differentiation	8	0.280407	0.0219415	2024	21	14219	2.67627	1	0.268544	33.7786
GO:0030518~steroid hormone receptor signaling pathway	8	0.280407	0.0219415	2024	21	14219	2.67627	1	0.268544	33.7786
GO:0016042~lipid catabolic process	29	1.01647	0.0219435	2024	134	14219	1.52038	1	0.267759	33.7811
GO:0009116~nucleoside metabolic process	15	0.525762	0.0226018	2024	56	14219	1.88175	1	0.273834	34.6043
GO:0019221~cytokine-mediated signaling pathway	15	0.525762	0.0226018	2024	56	14219	1.88175	1	0.273834	34.6043
GO:0006569~tryptophan catabolic process	4	0.140203	0.0229804	2024	5	14219	5.62016	1	0.276938	35.0733
GO:0042436~indole derivative catabolic process	4	0.140203	0.0229804	2024	5	14219	5.62016	1	0.276938	35.0733
GO:0046218~indolalkylamine catabolic process	4	0.140203	0.0229804	2024	5	14219	5.62016	1	0.276938	35.0733
GO:0033554~cellular response to stress	73	2.55871	0.0238489	2024	404	14219	1.2694	1	0.285013	36.1371
GO:0001702~gastrulation with mouth forming second	9	0.315457	0.0239568	2024	26	14219	2.4318	1	0.285275	36.2681
GO:0051347~positive regulation of transferase activity	29	1.01647	0.0240461	2024	135	14219	1.50912	1	0.285347	36.3764
GO:0006997~nucleus organization	13	0.455661	0.0243167	2024	46	14219	1.98538	1	0.287242	36.7033
GO:0046474~glycerophospholipid biosynthetic process	13	0.455661	0.0243167	2024	46	14219	1.98538	1	0.287242	36.7033
GO:0051272~positive regulation of cell motion	12	0.42061	0.0248934	2024	41	14219	2.05616	1	0.292173	37.3948
GO:0006084~acetyl-CoA metabolic process	10	0.350508	0.0249112	2024	31	14219	2.26619	1	0.291511	37.416
GO:0000209~protein polyubiquitination	7	0.245356	0.0250647	2024	17	14219	2.89273	1	0.292196	37.5987
GO:0006473~protein amino acid acetylation	11	0.385559	0.0251453	2024	36	14219	2.14659	1	0.292159	37.6946
GO:0033674~positive regulation of kinase activity	28	0.981423	0.0259188	2024	130	14219	1.51312	1	0.298895	38.6066
GO:0016458~gene silencing	15	0.525762	0.0261601	2024	57	14219	1.84874	1	0.300392	38.8885
GO:0060537~muscle tissue development	29	1.01647	0.026302	2024	136	14219	1.49802	1	0.300921	39.0538
GO:0019218~regulation of steroid metabolic process	8	0.280407	0.0283305	2024	22	14219	2.55462	1	0.319348	41.3698
GO:0008299~isoprenoid biosynthetic process	8	0.280407	0.0283305	2024	22	14219	2.55462	1	0.319348	41.3698
GO:0006886~intracellular protein transport	52	1.82264	0.0283574	2024	276	14219	1.32359	1	0.318724	41.4
GO:0006998~nuclear envelope organization	5	0.175254	0.028371	2024	9	14219	3.90289	1	0.317978	41.4152
GO:0048011~nerve growth factor receptor signaling pathway	5	0.175254	0.028371	2024	9	14219	3.90289	1	0.317978	41.4152
GO:0010907~positive regulation of glucose metabolic process	5	0.175254	0.028371	2024	9	14219	3.90289	1	0.317978	41.4152
GO:0042304~regulation of fatty acid biosynthetic process	5	0.175254	0.028371	2024	9	14219	3.90289	1	0.317978	41.4152
GO:0010256~endomembrane organization	5	0.175254	0.028371	2024	9	14219	3.90289	1	0.317978	41.4152
GO:0016601~Rac protein signal transduction	5	0.175254	0.028371	2024	9	14219	3.90289	1	0.317978	41.4152
GO:0008360~regulation of cell shape	13	0.455661	0.0285584	2024	47	14219	1.94314	1	0.318855	41.6248
GO:0007010~cytoskeleton organization	60	2.10305	0.0287747	2024	326	14219	1.29298	1	0.319991	41.8658
GO:0043623~cellular protein complex assembly	24	0.84122	0.0289182	2024	108	14219	1.56116	1	0.320448	42.0252
GO:0006725~cellular aromatic compound metabolic process	25	0.876271	0.0295764	2024	114	14219	1.54061	1	0.325611	42.7509
GO:0051168~nuclear export	9	0.315457	0.0299181	2024	27	14219	2.34173	1	0.327842	43.1242
GO:0045017~glycerolipid biosynthetic process	15	0.525762	0.0301157	2024	58	14219	1.81686	1	0.328754	43.3391
GO:0032318~regulation of Ras GTPase activity	19	0.665966	0.030121	2024	80	14219	1.66848	1	0.32793	43.3448
GO:0030335~positive regulation of cell migration	11	0.385559	0.0301994	2024	37	14219	2.08857	1	0.327766	43.4298
GO:0022604~regulation of cell morphogenesis	22	0.771118	0.0302841	2024	97	14219	1.59334	1	0.32766	43.5215
GO:0030522~intracellular receptor-mediated signaling pathway	10	0.350508	0.0304138	2024	32	14219	2.19537	1	0.327956	43.6617
GO:0044092~negative regulation of molecular function	28	0.981423	0.0309888	2024	132	14219	1.49019	1	0.332198	44.2792
GO:0006333~chromatin assembly or disassembly	24	0.84122	0.0318842	2024	109	14219	1.54683	1	0.339189	45.228
GO:0031667~response to nutrient levels	25	0.876271	0.0325059	2024	115	14219	1.52722	1	0.34371	45.8778
GO:0030334~regulation of cell migration	21	0.736067	0.0325797	2024	92	14219	1.60358	1	0.343465	45.9544
GO:0043406~positive regulation of MAP kinase activity	15	0.525762	0.0344908	2024	59	14219	1.78607	1	0.358845	47.9039
GO:0032868~response to insulin stimulus	15	0.525762	0.0344908	2024	59	14219	1.78607	1	0.358845	47.9039
GO:0035148~tube lumen formation	15	0.525762	0.0344908	2024	59	14219	1.78607	1	0.358845	47.9039
GO:0006479~protein amino acid methylation	12	0.42061	0.034742	2024	43	14219	1.96052	1	0.360048	48.1551
GO:0008213~protein amino acid alkylation	12	0.42061	0.034742	2024	43	14219	1.96052	1	0.360048	48.1551
GO:0032869~cellular response to insulin stimulus	12	0.42061	0.034742	2024	43	14219	1.96052	1	0.360048	48.1551
GO:0001570~vasculogenesis	12	0.42061	0.034742	2024	43	14219	1.96052	1	0.360048	48.1551
GO:0006306~DNA methylation	8	0.280407	0.0358678	2024	23	14219	2.44355	1	0.368489	49.267
GO:0031329~regulation of cellular catabolic process	8	0.280407	0.0358678	2024	23	14219	2.44355	1	0.368489	49.267
GO:0006305~DNA alkylation	8	0.280407	0.0358678	2024	23	14219	2.44355	1	0.368489	49.267
GO:0009063~cellular amino acid catabolic process	14	0.490712	0.0365508	2024	54	14219	1.82135	1	0.373172	49.9306
GO:0006986~response to unfolded protein	14	0.490712	0.0365508	2024	54	14219	1.82135	1	0.373172	49.9306
GO:0043123~positive regulation of I-kappaB kinase/NF-kappaB cascade	10	0.350508	0.036709	2024	33	14219	2.12885	1	0.373541	50.0831
GO:0000956~nuclear-transcribed mRNA catabolic process	10	0.350508	0.036709	2024	33	14219	2.12885	1	0.373541	50.0831
GO:0035051~cardiac cell differentiation	10	0.350508	0.036709	2024	33	14219	2.12885	1	0.373541	50.0831
GO:0080134~regulation of response to stress	37	1.29688	0.0367269	2024	188	14219	1.38262	1	0.37277	50.1003
GO:0008286~insulin receptor signaling pathway	9	0.315457	0.0368233	2024	28	14219	2.2581	1	0.372639	50.193
GO:0019362~pyridine nucleotide metabolic process	9	0.315457	0.0368233	2024	28	14219	2.2581	1	0.372639	50.193
GO:0000082~G1/S transition of mitotic cell cycle	9	0.315457	0.0368233	2024	28	14219	2.2581	1	0.372639	50.193
GO:0001655~urogenital system development	30	1.05152	0.0371359	2024	146	14219	1.44353	1	0.374252	50.4925
GO:0006974~response to DNA damage stimulus	53	1.85769	0.0374324	2024	287	14219	1.29734	1	0.375721	50.7748
GO:0040008~regulation of growth	48	1.68244	0.0377224	2024	256	14219	1.31722	1	0.377128	51.0497
GO:0009653~anatomical structure morphogenesis	180	6.30915	0.0378879	2024	1114	14219	1.13513	1	0.377536	51.2059
GO:0045884~regulation of survival gene product expression	6	0.210305	0.0381511	2024	14	14219	3.0108	1	0.378713	51.4533
GO:0010906~regulation of glucose metabolic process	6	0.210305	0.0381511	2024	14	14219	3.0108	1	0.378713	51.4533
GO:0006790~sulfur metabolic process	21	0.736067	0.0399986	2024	94	14219	1.56946	1	0.392231	53.1566
GO:0060644~mammary gland epithelial cell differentiation	4	0.140203	0.0411411	2024	6	14219	4.68347	1	0.400059	54.1816
GO:0010676~positive regulation of cellular carbohydrate metabolic process	5	0.175254	0.0420618	2024	10	14219	3.5126	1	0.406085	54.992
GO:0045913~positive regulation of carbohydrate metabolic process	5	0.175254	0.0420618	2024	10	14219	3.5126	1	0.406085	54.992
GO:0032313~regulation of Rab GTPase activity	11	0.385559	0.0423731	2024	39	14219	1.98147	1	0.407479	55.263
GO:0032483~regulation of Rab protein signal transduction	11	0.385559	0.0423731	2024	39	14219	1.98147	1	0.407479	55.263
GO:0045860~positive regulation of protein kinase activity	26	0.911321	0.0429482	2024	124	14219	1.47303	1	0.410822	55.7595
GO:0051146~striated muscle cell differentiation	20	0.701016	0.0431587	2024	89	14219	1.5787	1	0.411441	55.94
GO:0022618~ribonucleoprotein complex assembly	10	0.350508	0.043839	2024	34	14219	2.06623	1	0.415504	56.5183
GO:0006304~DNA modification	8	0.280407	0.0446173	2024	24	14219	2.34173	1	0.420229	57.1711
GO:0046496~nicotinamide nucleotide metabolic process	8	0.280407	0.0446173	2024	24	14219	2.34173	1	0.420229	57.1711
GO:0050729~positive regulation of inflammatory response	8	0.280407	0.0446173	2024	24	14219	2.34173	1	0.420229	57.1711
GO:0009820~alkaloid metabolic process	8	0.280407	0.0446173	2024	24	14219	2.34173	1	0.420229	57.1711
GO:0006769~nicotinamide metabolic process	8	0.280407	0.0446173	2024	24	14219	2.34173	1	0.420229	57.1711
GO:0046128~purine ribonucleoside metabolic process	8	0.280407	0.0446173	2024	24	14219	2.34173	1	0.420229	57.1711
GO:0042278~purine nucleoside metabolic process	8	0.280407	0.0446173	2024	24	14219	2.34173	1	0.420229	57.1711
GO:0042401~biogenic amine biosynthetic process	9	0.315457	0.0447229	2024	29	14219	2.18023	1	0.420049	57.259
GO:0007178~transmembrane receptor protein serine/threonine kinase signaling pathway	18	0.630915	0.045227	2024	78	14219	1.6212	1	0.422737	57.6761
GO:0001822~kidney development	23	0.806169	0.0455736	2024	107	14219	1.51009	1	0.424274	57.9606
GO:0048872~homeostasis of number of cells	24	0.84122	0.0460687	2024	113	14219	1.49208	1	0.426854	58.3639
GO:0045595~regulation of cell differentiation	68	2.38346	0.0463382	2024	386	14219	1.2376	1	0.427818	58.5819
GO:0006869~lipid transport	25	0.876271	0.046439	2024	119	14219	1.47588	1	0.427587	58.6631
GO:0032535~regulation of cellular component size	32	1.12163	0.0465715	2024	161	14219	1.39631	1	0.427582	58.7697
GO:0010627~regulation of protein kinase cascade	31	1.08658	0.0467495	2024	155	14219	1.40504	1	0.427894	58.9125
GO:0006403~RNA localization	16	0.560813	0.0468546	2024	67	14219	1.67766	1	0.427696	58.9966
GO:0007015~actin filament organization	14	0.490712	0.0476742	2024	56	14219	1.7563	1	0.432457	59.6467
GO:0051239~regulation of multicellular organismal process	128	4.48651	0.0495457	2024	778	14219	1.15582	1	0.444308	61.0948
GO:0043085~positive regulation of catalytic activity	48	1.68244	0.05023	2024	261	14219	1.29199	1	0.447967	61.6119
GO:0051028~mRNA transport	15	0.525762	0.0503337	2024	62	14219	1.69964	1	0.447714	61.6897
GO:0000245~spliceosome assembly	6	0.210305	0.0507117	2024	15	14219	2.81008	1	0.44929	61.9719
GO:0010675~regulation of cellular carbohydrate metabolic process	6	0.210305	0.0507117	2024	15	14219	2.81008	1	0.44929	61.9719
GO:0006109~regulation of carbohydrate metabolic process	6	0.210305	0.0507117	2024	15	14219	2.81008	1	0.44929	61.9719
GO:0031056~regulation of histone modification	6	0.210305	0.0507117	2024	15	14219	2.81008	1	0.44929	61.9719
GO:0006338~chromatin remodeling	10	0.350508	0.051839	2024	35	14219	2.0072	1	0.45579	62.8022
GO:0016573~histone acetylation	10	0.350508	0.051839	2024	35	14219	2.0072	1	0.45579	62.8022
GO:0043161~proteasomal ubiquitin-dependent protein catabolic process	9	0.315457	0.0536573	2024	30	14219	2.10756	1	0.46664	64.1054
GO:0010498~proteasomal protein catabolic process	9	0.315457	0.0536573	2024	30	14219	2.10756	1	0.46664	64.1054
GO:0042127~regulation of cell proliferation	91	3.18962	0.0537574	2024	538	14219	1.18828	1	0.466326	64.1758
GO:0050727~regulation of inflammatory response	14	0.490712	0.0540307	2024	57	14219	1.72549	1	0.46712	64.3676
GO:0043407~negative regulation of MAP kinase activity	7	0.245356	0.0540651	2024	20	14219	2.45882	1	0.466388	64.3916
GO:0046700~heterocycle catabolic process	12	0.42061	0.0541966	2024	46	14219	1.83266	1	0.466277	64.4835
GO:0007369~gastrulation	17	0.595864	0.0542927	2024	74	14219	1.6139	1	0.465943	64.5505
GO:0006090~pyruvate metabolic process	8	0.280407	0.0546263	2024	25	14219	2.24806	1	0.467112	64.7821
GO:0031647~regulation of protein stability	8	0.280407	0.0546263	2024	25	14219	2.24806	1	0.467112	64.7821
GO:0002064~epithelial cell development	8	0.280407	0.0546263	2024	25	14219	2.24806	1	0.467112	64.7821
GO:0001932~regulation of protein amino acid phosphorylation	25	0.876271	0.0548426	2024	121	14219	1.45149	1	0.467535	64.9315
GO:0007252~I-kappaB phosphorylation	3	0.105152	0.0549478	2024	3	14219	7.0252	1	0.467257	65.0039
GO:0048646~anatomical structure formation involved in morphogenesis	64	2.24325	0.0571728	2024	365	14219	1.23182	1	0.480119	66.5034
GO:0009888~tissue development	106	3.71539	0.0579228	2024	638	14219	1.1672	1	0.483746	66.995
GO:0007090~regulation of S phase of mitotic cell cycle	5	0.175254	0.0588409	2024	11	14219	3.19327	1	0.488342	67.5874
GO:0035295~tube development	48	1.68244	0.0590884	2024	264	14219	1.27731	1	0.488877	67.7454
GO:0007264~small GTPase mediated signal transduction	47	1.64739	0.0600488	2024	258	14219	1.27978	1	0.493645	68.3516
GO:0040014~regulation of multicellular organism growth	17	0.595864	0.0602722	2024	75	14219	1.59238	1	0.494017	68.491
GO:0035239~tube morphogenesis	33	1.15668	0.060958	2024	171	14219	1.35574	1	0.497101	68.9155
GO:0043087~regulation of GTPase activity	20	0.701016	0.0632847	2024	93	14219	1.5108	1	0.509596	70.3156
GO:0030855~epithelial cell differentiation	25	0.876271	0.0642779	2024	123	14219	1.42789	1	0.514276	70.8949
GO:0042692~muscle cell differentiation	24	0.84122	0.0643557	2024	117	14219	1.44107	1	0.513761	70.9399
GO:0043545~molybdopterin cofactor metabolic process	4	0.140203	0.0645106	2024	7	14219	4.0144	1	0.51368	71.0291
GO:0006577~betaine metabolic process	4	0.140203	0.0645106	2024	7	14219	4.0144	1	0.51368	71.0291
GO:0006656~phosphatidylcholine biosynthetic process	4	0.140203	0.0645106	2024	7	14219	4.0144	1	0.51368	71.0291
GO:0051189~prosthetic group metabolic process	4	0.140203	0.0645106	2024	7	14219	4.0144	1	0.51368	71.0291
GO:0050994~regulation of lipid catabolic process	4	0.140203	0.0645106	2024	7	14219	4.0144	1	0.51368	71.0291
GO:0006777~Mo-molybdopterin cofactor biosynthetic process	4	0.140203	0.0645106	2024	7	14219	4.0144	1	0.51368	71.0291
GO:0019720~Mo-molybdopterin cofactor metabolic process	4	0.140203	0.0645106	2024	7	14219	4.0144	1	0.51368	71.0291
GO:0006568~tryptophan metabolic process	4	0.140203	0.0645106	2024	7	14219	4.0144	1	0.51368	71.0291
GO:0032324~molybdopterin cofactor biosynthetic process	4	0.140203	0.0645106	2024	7	14219	4.0144	1	0.51368	71.0291
GO:0010883~regulation of lipid storage	4	0.140203	0.0645106	2024	7	14219	4.0144	1	0.51368	71.0291
GO:0006595~polyamine metabolic process	6	0.210305	0.0654063	2024	16	14219	2.63445	1	0.517738	71.5401
GO:0043487~regulation of RNA stability	6	0.210305	0.0654063	2024	16	14219	2.63445	1	0.517738	71.5401
GO:0050810~regulation of steroid biosynthetic process	6	0.210305	0.0654063	2024	16	14219	2.63445	1	0.517738	71.5401
GO:0042632~cholesterol homeostasis	8	0.280407	0.0659257	2024	26	14219	2.1616	1	0.519669	71.8325
GO:0055092~sterol homeostasis	8	0.280407	0.0659257	2024	26	14219	2.1616	1	0.519669	71.8325
GO:0007584~response to nutrient	17	0.595864	0.0666859	2024	76	14219	1.57143	1	0.522905	72.2554
GO:0009072~aromatic amino acid family metabolic process	7	0.245356	0.0669145	2024	21	14219	2.34173	1	0.523208	72.3813
GO:0033043~regulation of organelle organization	30	1.05152	0.0670768	2024	154	14219	1.36854	1	0.523149	72.4704
GO:0012501~programmed cell death	80	2.80407	0.0687163	2024	473	14219	1.18819	1	0.531063	73.3555
GO:0030155~regulation of cell adhesion	20	0.701016	0.0691838	2024	94	14219	1.49472	1	0.532614	73.6029
GO:0042254~ribosome biogenesis	23	0.806169	0.0697326	2024	112	14219	1.44267	1	0.534583	73.8905
GO:0043086~negative regulation of catalytic activity	21	0.736067	0.0756129	2024	101	14219	1.46068	1	0.563827	76.7921
GO:0048878~chemical homeostasis	63	2.2082	0.0757611	2024	365	14219	1.21257	1	0.563608	76.8612
GO:0022603~regulation of anatomical structure morphogenesis	35	1.22678	0.0764078	2024	187	14219	1.31488	1	0.565856	77.1601
GO:0051236~establishment of RNA localization	15	0.525762	0.0784027	2024	66	14219	1.59664	1	0.574644	78.0594
GO:0050657~nucleic acid transport	15	0.525762	0.0784027	2024	66	14219	1.59664	1	0.574644	78.0594
GO:0050658~RNA transport	15	0.525762	0.0784027	2024	66	14219	1.59664	1	0.574644	78.0594
GO:0007266~Rho protein signal transduction	8	0.280407	0.0785283	2024	27	14219	2.08154	1	0.574297	78.1149
GO:0051147~regulation of muscle cell differentiation	8	0.280407	0.0785283	2024	27	14219	2.08154	1	0.574297	78.1149
GO:0045646~regulation of erythrocyte differentiation	5	0.175254	0.0786338	2024	12	14219	2.92717	1	0.573855	78.1614
GO:0006544~glycine metabolic process	5	0.175254	0.0786338	2024	12	14219	2.92717	1	0.573855	78.1614
GO:0033261~regulation of S phase	5	0.175254	0.0786338	2024	12	14219	2.92717	1	0.573855	78.1614
GO:0051085~chaperone mediated protein folding requiring cofactor	5	0.175254	0.0786338	2024	12	14219	2.92717	1	0.573855	78.1614
GO:0031532~actin cytoskeleton reorganization	5	0.175254	0.0786338	2024	12	14219	2.92717	1	0.573855	78.1614
GO:0006897~endocytosis	35	1.22678	0.0810501	2024	188	14219	1.30788	1	0.584401	79.2012
GO:0010324~membrane invagination	35	1.22678	0.0810501	2024	188	14219	1.30788	1	0.584401	79.2012
GO:0006733~oxidoreduction coenzyme metabolic process	10	0.350508	0.0812975	2024	38	14219	1.84874	1	0.584612	79.305
GO:0001825~blastocyst formation	7	0.245356	0.0813835	2024	22	14219	2.23529	1	0.584068	79.3409
GO:0042364~water-soluble vitamin biosynthetic process	7	0.245356	0.0813835	2024	22	14219	2.23529	1	0.584068	79.3409
GO:0051153~regulation of striated muscle cell differentiation	7	0.245356	0.0813835	2024	22	14219	2.23529	1	0.584068	79.3409
GO:0045814~negative regulation of gene expression, epigenetic	7	0.245356	0.0813835	2024	22	14219	2.23529	1	0.584068	79.3409
GO:0008361~regulation of cell size	22	0.771118	0.0818278	2024	108	14219	1.43106	1	0.585198	79.5258
GO:0051098~regulation of binding	19	0.665966	0.0819172	2024	90	14219	1.4831	1	0.584672	79.5628
GO:0045670~regulation of osteoclast differentiation	6	0.210305	0.0822153	2024	17	14219	2.47948	1	0.585117	79.6857
GO:0060429~epithelium development	48	1.68244	0.0840981	2024	271	14219	1.24432	1	0.592823	80.4462
GO:0007568~aging	14	0.490712	0.0851004	2024	61	14219	1.61234	1	0.596419	80.8399
GO:0032970~regulation of actin filament-based process	14	0.490712	0.0851004	2024	61	14219	1.61234	1	0.596419	80.8399
GO:0009991~response to extracellular stimulus	26	0.911321	0.0855938	2024	133	14219	1.37335	1	0.597699	81.0309
GO:0040017~positive regulation of locomotion	11	0.385559	0.0861822	2024	44	14219	1.7563	1	0.599391	81.2564
GO:0030902~hindbrain development	15	0.525762	0.0867361	2024	67	14219	1.57281	1	0.600918	81.4664
GO:0044042~glucan metabolic process	9	0.315457	0.0869055	2024	33	14219	1.91596	1	0.600737	81.5302
GO:0005977~glycogen metabolic process	9	0.315457	0.0869055	2024	33	14219	1.91596	1	0.600737	81.5302
GO:0006073~cellular glucan metabolic process	9	0.315457	0.0869055	2024	33	14219	1.91596	1	0.600737	81.5302
GO:0009309~amine biosynthetic process	16	0.560813	0.0878759	2024	73	14219	1.53977	1	0.604074	81.8914
GO:0010564~regulation of cell cycle process	16	0.560813	0.0878759	2024	73	14219	1.53977	1	0.604074	81.8914
GO:0032101~regulation of response to external stimulus	21	0.736067	0.088804	2024	103	14219	1.43232	1	0.607188	82.2307
GO:0031347~regulation of defense response	21	0.736067	0.088804	2024	103	14219	1.43232	1	0.607188	82.2307
GO:0019725~cellular homeostasis	59	2.068	0.0888621	2024	343	14219	1.20842	1	0.606516	82.2517
GO:0008283~cell proliferation	44	1.54224	0.0906343	2024	247	14219	1.25145	1	0.613197	82.8822
GO:0008219~cell death	84	2.94427	0.0919457	2024	507	14219	1.16394	1	0.617818	83.3351
GO:0019321~pentose metabolic process	4	0.140203	0.0925776	2024	8	14219	3.5126	1	0.619544	83.5492
GO:0030838~positive regulation of actin filament polymerization	4	0.140203	0.0925776	2024	8	14219	3.5126	1	0.619544	83.5492
GO:0010761~fibroblast migration	4	0.140203	0.0925776	2024	8	14219	3.5126	1	0.619544	83.5492
GO:0009070~serine family amino acid biosynthetic process	4	0.140203	0.0925776	2024	8	14219	3.5126	1	0.619544	83.5492
GO:0000288~nuclear-transcribed mRNA catabolic process, deadenylation-dependent decay	4	0.140203	0.0925776	2024	8	14219	3.5126	1	0.619544	83.5492
GO:0046889~positive regulation of lipid biosynthetic process	4	0.140203	0.0925776	2024	8	14219	3.5126	1	0.619544	83.5492
GO:0006596~polyamine biosynthetic process	4	0.140203	0.0925776	2024	8	14219	3.5126	1	0.619544	83.5492
GO:0006281~DNA repair	40	1.40203	0.0927825	2024	222	14219	1.2658	1	0.619482	83.6181
GO:0051130~positive regulation of cellular component organization	24	0.84122	0.0936108	2024	122	14219	1.38201	1	0.622002	83.8937
GO:0040012~regulation of locomotion	22	0.771118	0.0952649	2024	110	14219	1.40504	1	0.627863	84.4311
GO:0009967~positive regulation of signal transduction	32	1.12163	0.0954728	2024	172	14219	1.30701	1	0.627797	84.4974
GO:0015931~nucleobase, nucleoside, nucleotide and nucleic acid transport	16	0.560813	0.096414	2024	74	14219	1.51896	1	0.630687	84.7944
GO:0030879~mammary gland development	18	0.630915	0.0969459	2024	86	14219	1.47039	1	0.631912	84.9598
GO:0051099~positive regulation of binding	11	0.385559	0.0973624	2024	45	14219	1.71727	1	0.63267	85.0882
GO:0007034~vacuolar transport	7	0.245356	0.0974479	2024	23	14219	2.1381	1	0.632109	85.1144
GO:0044419~interspecies interaction between organisms	7	0.245356	0.0974479	2024	23	14219	2.1381	1	0.632109	85.1144
GO:0035188~hatching	3	0.105152	0.0996166	2024	4	14219	5.2689	1	0.639743	85.765
GO:0007000~nucleolus organization	3	0.105152	0.0996166	2024	4	14219	5.2689	1	0.639743	85.765
GO:0070102~interleukin-6-mediated signaling pathway	3	0.105152	0.0996166	2024	4	14219	5.2689	1	0.639743	85.765
GO:0032239~regulation of nucleobase, nucleoside, nucleotide and nucleic acid transport	3	0.105152	0.0996166	2024	4	14219	5.2689	1	0.639743	85.765
GO:0009186~deoxyribonucleoside diphosphate metabolic process	3	0.105152	0.0996166	2024	4	14219	5.2689	1	0.639743	85.765
GO:0060397~JAK-STAT cascade involved in growth hormone signaling pathway	3	0.105152	0.0996166	2024	4	14219	5.2689	1	0.639743	85.765
GO:0006707~cholesterol catabolic process	3	0.105152	0.0996166	2024	4	14219	5.2689	1	0.639743	85.765
GO:0046885~regulation of hormone biosynthetic process	3	0.105152	0.0996166	2024	4	14219	5.2689	1	0.639743	85.765
GO:0019441~tryptophan catabolic process to kynurenine	3	0.105152	0.0996166	2024	4	14219	5.2689	1	0.639743	85.765
GO:0060737~prostate gland morphogenetic growth	3	0.105152	0.0996166	2024	4	14219	5.2689	1	0.639743	85.765
GO:0016127~sterol catabolic process	3	0.105152	0.0996166	2024	4	14219	5.2689	1	0.639743	85.765
GO:0045647~negative regulation of erythrocyte differentiation	3	0.105152	0.0996166	2024	4	14219	5.2689	1	0.639743	85.765
GO:0001835~blastocyst hatching	3	0.105152	0.0996166	2024	4	14219	5.2689	1	0.639743	85.765
Adrenal gland
Term	Count	%	PValue	List Total	Pop Hits	Pop Total	Fold Enrichment	Bonferroni	Benjamini	FDR
GO:0009987~cellular process	1100	55.3598	1.38805e-30	1403	9252	14219	1.20495	4.94561e-27	4.94561e-27	2.54728e-27
GO:0044237~cellular metabolic process	730	36.7388	2.1339e-18	1403	5857	14219	1.26316	7.60308e-15	3.80154e-15	3.91604e-15
GO:0008152~metabolic process	828	41.6709	1.81215e-14	1403	7020	14219	1.19538	6.44783e-11	2.14928e-11	3.32068e-11
GO:0044238~primary metabolic process	737	37.0911	1.83058e-12	1403	6211	14219	1.20259	6.5222e-09	1.63055e-09	3.35932e-09
GO:0044260~cellular macromolecule metabolic process	553	27.8309	4.73943e-10	1403	4549	14219	1.23203	1.68866e-06	3.37731e-07	8.69759e-07
GO:0009058~biosynthetic process	394	19.8289	1.52146e-09	1403	3076	14219	1.29814	5.42094e-06	9.03493e-07	2.79212e-06
GO:0006807~nitrogen compound metabolic process	405	20.3825	3.31332e-09	1403	3196	14219	1.28428	1.18053e-05	1.68648e-06	6.08046e-06
GO:0034641~cellular nitrogen compound metabolic process	394	19.8289	4.87527e-09	1403	3105	14219	1.28601	1.73704e-05	2.17132e-06	8.94689e-06
GO:0044249~cellular biosynthetic process	378	19.0237	1.30448e-08	1403	2980	14219	1.28554	4.64777e-05	5.1643e-06	2.39393e-05
GO:0032502~developmental process	351	17.6648	2.13091e-08	1403	2743	14219	1.29686	7.59216e-05	7.59242e-06	3.91056e-05
GO:0007275~multicellular organismal development	324	16.306	6.4047e-08	1403	2521	14219	1.30252	0.000228174	2.07452e-05	0.000117536
GO:0030154~cell differentiation	216	10.8707	1.27966e-07	1403	1569	14219	1.39522	0.000455838	3.79944e-05	0.000234837
GO:0006139~nucleobase, nucleoside, nucleotide and nucleic acid metabolic process	360	18.1178	1.80098e-07	1403	2881	14219	1.2664	0.000641484	4.93595e-05	0.000330508
GO:0016126~sterol biosynthetic process	15	0.754907	2.44949e-07	1403	30	14219	5.06736	0.000872372	6.23376e-05	0.000449519
GO:0043170~macromolecule metabolic process	590	29.693	4.44789e-07	1403	5110	14219	1.17015	0.00158353	0.000105647	0.000816254
GO:0048869~cellular developmental process	219	11.0216	9.25035e-07	1403	1636	14219	1.35666	0.00329047	0.000205973	0.00169757
GO:0043687~post-translational protein modification	151	7.5994	1.68558e-06	1403	1055	14219	1.45056	0.00598772	0.000353215	0.00309326
GO:0010467~gene expression	319	16.0544	2.46004e-06	1403	2571	14219	1.25748	0.00872684	0.000486834	0.00451447
GO:0044267~cellular protein metabolic process	266	13.387	3.02496e-06	1403	2088	14219	1.29111	0.0107201	0.0005671	0.00555113
GO:0006695~cholesterol biosynthetic process	12	0.603926	3.63151e-06	1403	23	14219	5.28768	0.0128557	0.000646745	0.00666417
GO:0006464~protein modification process	173	8.70659	3.72852e-06	1403	1260	14219	1.39151	0.0131969	0.000632406	0.00684219
GO:0048731~system development	258	12.9844	4.84134e-06	1403	2027	14219	1.28996	0.0171018	0.000783771	0.00888423
GO:0007399~nervous system development	125	6.29089	5.06006e-06	1403	854	14219	1.48342	0.0178675	0.000783564	0.00928559
GO:0048511~rhythmic process	26	1.30851	6.38697e-06	1403	98	14219	2.6888	0.0224999	0.000947753	0.0117204
GO:0043412~biopolymer modification	178	8.95823	8.12012e-06	1403	1320	14219	1.36665	0.0285176	0.00115661	0.0149006
GO:0048856~anatomical structure development	272	13.689	8.22942e-06	1403	2170	14219	1.27034	0.0288959	0.00112712	0.0151012
GO:0048518~positive regulation of biological process	197	9.91444	9.78104e-06	1403	1493	14219	1.33727	0.0342498	0.00128991	0.0179482
GO:0006357~regulation of transcription from RNA polymerase II promoter	95	4.78108	1.02809e-05	1403	616	14219	1.56298	0.0359682	0.00130739	0.0188654
GO:0016125~sterol metabolic process	22	1.1072	1.13983e-05	1403	77	14219	2.89563	0.0397989	0.00139945	0.0209157
GO:0048522~positive regulation of cellular process	177	8.9079	1.21361e-05	1403	1320	14219	1.35897	0.0423198	0.00144034	0.0222694
GO:0031323~regulation of cellular metabolic process	337	16.9602	1.2431e-05	1403	2786	14219	1.22591	0.0433253	0.00142775	0.0228103
GO:0007623~circadian rhythm	14	0.70458	2.91185e-05	1403	37	14219	3.83476	0.09855	0.00323696	0.0534235
GO:0048519~negative regulation of biological process	175	8.80725	3.30917e-05	1403	1326	14219	1.33754	0.111222	0.00356658	0.0607109
GO:0019222~regulation of metabolic process	349	17.5642	4.57806e-05	1403	2942	14219	1.20225	0.150511	0.00478616	0.0839812
GO:0016043~cellular component organization	236	11.8772	5.46195e-05	1403	1891	14219	1.26483	0.176848	0.00554499	0.100188
GO:0045893~positive regulation of transcription, DNA-dependent	67	3.37192	6.54095e-05	1403	416	14219	1.63227	0.207895	0.00645302	0.119969
GO:0080090~regulation of primary metabolic process	319	16.0544	6.81496e-05	1403	2672	14219	1.20994	0.215591	0.00654135	0.124991
GO:0032504~multicellular organism reproduction	66	3.32159	6.98784e-05	1403	409	14219	1.63543	0.220409	0.00653083	0.12816
GO:0048609~reproductive process in a multicellular organism	66	3.32159	6.98784e-05	1403	409	14219	1.63543	0.220409	0.00653083	0.12816
GO:0006350~transcription	222	11.1726	7.7396e-05	1403	1772	14219	1.2697	0.241014	0.00704615	0.141938
GO:0051254~positive regulation of RNA metabolic process	67	3.37192	8.19846e-05	1403	419	14219	1.62059	0.253323	0.00727648	0.150348
GO:0016071~mRNA metabolic process	52	2.61701	8.95665e-05	1403	302	14219	1.74505	0.273226	0.00775368	0.164241
GO:0045944~positive regulation of transcription from RNA polymerase II promoter	59	2.9693	9.9954e-05	1403	358	14219	1.67025	0.299635	0.008444	0.183272
GO:0001944~vasculature development	45	2.26472	0.000101484	1403	250	14219	1.82425	0.303443	0.00837416	0.186075
GO:0006066~alcohol metabolic process	59	2.9693	0.000117045	1403	360	14219	1.66097	0.341015	0.00943375	0.214578
GO:0001568~blood vessel development	44	2.21439	0.00011745	1403	244	14219	1.82757	0.341966	0.00925685	0.215319
GO:0009059~macromolecule biosynthetic process	289	14.5445	0.000121873	1403	2406	14219	1.21734	0.352256	0.00939602	0.22342
GO:0008299~isoprenoid biosynthetic process	10	0.503271	0.000129796	1403	22	14219	4.60669	0.370289	0.00979204	0.237928
GO:0006325~chromatin organization	53	2.66734	0.000138185	1403	315	14219	1.70521	0.388835	0.0102056	0.253288
GO:0006397~mRNA processing	46	2.31505	0.000152809	1403	262	14219	1.77938	0.419868	0.0110507	0.280057
GO:0034645~cellular macromolecule biosynthetic process	286	14.3936	0.000199684	1403	2398	14219	1.20873	0.509115	0.0141301	0.365817
GO:0048514~blood vessel morphogenesis	37	1.8621	0.00021809	1403	198	14219	1.89386	0.540281	0.0151225	0.399473
GO:0045941~positive regulation of transcription	72	3.62355	0.000232948	1403	475	14219	1.53621	0.563991	0.0158366	0.426634
GO:0010629~negative regulation of gene expression	64	3.22094	0.000239916	1403	410	14219	1.582	0.574684	0.0160012	0.439368
GO:0051270~regulation of cell motion	24	1.20785	0.000253556	1403	107	14219	2.27321	0.594865	0.0165929	0.464292
GO:0048513~organ development	206	10.3674	0.000272972	1403	1663	14219	1.25541	0.621951	0.0175306	0.499762
GO:0000122~negative regulation of transcription from RNA polymerase II promoter	41	2.06341	0.000291775	1403	231	14219	1.7988	0.646455	0.0183956	0.534099
GO:0008610~lipid biosynthetic process	48	2.4157	0.000292536	1403	285	14219	1.7069	0.647413	0.0181225	0.535489
GO:0048523~negative regulation of cellular process	154	7.75038	0.000304911	1403	1192	14219	1.30935	0.662626	0.0185595	0.558082
GO:0010628~positive regulation of gene expression	73	3.67388	0.00031131	1403	488	14219	1.51605	0.670233	0.0186272	0.569762
GO:0065008~regulation of biological quality	146	7.34776	0.000328665	1403	1123	14219	1.3176	0.690013	0.0193311	0.601434
GO:0008203~cholesterol metabolic process	18	0.905888	0.000353963	1403	70	14219	2.60607	0.716741	0.0204662	0.647586
GO:0044255~cellular lipid metabolic process	72	3.62355	0.000355964	1403	482	14219	1.5139	0.718754	0.0202522	0.651236
GO:0032268~regulation of cellular protein metabolic process	47	2.36537	0.000368268	1403	280	14219	1.70118	0.730822	0.020616	0.673674
GO:0051172~negative regulation of nitrogen compound metabolic process	62	3.12028	0.000391216	1403	401	14219	1.56696	0.751962	0.0215484	0.715511
GO:0006629~lipid metabolic process	97	4.88173	0.000399086	1403	696	14219	1.41245	0.758823	0.0216428	0.729854
GO:0009892~negative regulation of metabolic process	78	3.92552	0.000399566	1403	534	14219	1.48035	0.759236	0.0213437	0.730729
GO:0045935~positive regulation of nucleobase, nucleoside, nucleotide and nucleic acid metabolic process	75	3.77453	0.000429065	1403	510	14219	1.4904	0.783267	0.0225637	0.784478
GO:0009889~regulation of biosynthetic process	291	14.6452	0.000468782	1403	2476	14219	1.19112	0.811878	0.0242692	0.856799
GO:0031326~regulation of cellular biosynthetic process	290	14.5949	0.000484607	1403	2467	14219	1.19135	0.822196	0.0247194	0.885601
GO:0019219~regulation of nucleobase, nucleoside, nucleotide and nucleic acid metabolic process	278	13.9909	0.00048708	1403	2353	14219	1.19739	0.823756	0.0244935	0.890101
GO:0051171~regulation of nitrogen compound metabolic process	280	14.0916	0.000496845	1403	2372	14219	1.19634	0.829786	0.024631	0.907869
GO:0001525~angiogenesis	27	1.35883	0.000505638	1403	133	14219	2.05742	0.835039	0.0247178	0.923866
GO:0007610~behavior	62	3.12028	0.000508276	1403	405	14219	1.55149	0.836583	0.024509	0.928664
GO:0045892~negative regulation of transcription, DNA-dependent	50	2.51636	0.000514885	1403	308	14219	1.64525	0.840388	0.0244925	0.940686
GO:0045934~negative regulation of nucleobase, nucleoside, nucleotide and nucleic acid metabolic process	61	3.06995	0.000516578	1403	397	14219	1.55722	0.841348	0.0242484	0.943765
GO:0010605~negative regulation of macromolecule metabolic process	74	3.72421	0.000550296	1403	506	14219	1.48215	0.859317	0.0254757	1.00507
GO:0051253~negative regulation of RNA metabolic process	50	2.51636	0.000597664	1403	310	14219	1.63463	0.881176	0.0272847	1.09114
GO:0051179~localization	309	15.5511	0.000604791	1403	2659	14219	1.17775	0.884157	0.0272566	1.10408
GO:0008380~RNA splicing	36	1.81178	0.000610431	1403	201	14219	1.81517	0.886463	0.0271638	1.11432
GO:0030534~adult behavior	21	1.05687	0.000621269	1403	93	14219	2.28848	0.890767	0.0272988	1.134
GO:0051246~regulation of protein metabolic process	55	2.76799	0.000628923	1403	351	14219	1.58806	0.893707	0.0272942	1.1479
GO:0051173~positive regulation of nitrogen compound metabolic process	76	3.82486	0.000651479	1403	526	14219	1.46433	0.90192	0.0279196	1.18883
GO:0060255~regulation of macromolecule metabolic process	312	15.7021	0.000678763	1403	2688	14219	1.17635	0.911012	0.0287269	1.23833
GO:0006796~phosphate metabolic process	115	5.78762	0.000714544	1403	866	14219	1.34583	0.921671	0.0298644	1.3032
GO:0006793~phosphorus metabolic process	115	5.78762	0.000714544	1403	866	14219	1.34583	0.921671	0.0298644	1.3032
GO:0001701~in utero embryonic development	44	2.21439	0.000856031	1403	267	14219	1.67014	0.952705	0.0352615	1.55934
GO:0016481~negative regulation of transcription	57	2.86865	0.000859853	1403	372	14219	1.5529	0.953345	0.0350116	1.56625
GO:0007242~intracellular signaling cascade	120	6.03926	0.000866574	1403	915	14219	1.32914	0.95445	0.0348822	1.5784
GO:0016568~chromatin modification	40	2.01309	0.000886001	1403	236	14219	1.71775	0.957499	0.0352525	1.61351
GO:0040012~regulation of locomotion	23	1.15752	0.000964555	1403	110	14219	2.11908	0.967883	0.0378966	1.75537
GO:0008202~steroid metabolic process	30	1.50981	0.000999308	1403	161	14219	1.88846	0.971627	0.0388082	1.81807
GO:0006469~negative regulation of protein kinase activity	14	0.70458	0.0010514	1403	51	14219	2.78208	0.976438	0.0403513	1.91198
GO:0033673~negative regulation of kinase activity	14	0.70458	0.0010514	1403	51	14219	2.78208	0.976438	0.0403513	1.91198
GO:0070647~protein modification by small protein conjugation or removal	22	1.1072	0.00109556	1403	104	14219	2.14388	0.979871	0.0415639	1.99153
GO:0009890~negative regulation of biosynthetic process	64	3.22094	0.0010967	1403	434	14219	1.49452	0.979953	0.0411682	1.99358
GO:0008283~cell proliferation	41	2.06341	0.00114369	1403	247	14219	1.68228	0.983047	0.0424484	2.07816
GO:0010604~positive regulation of macromolecule metabolic process	87	4.37846	0.00124068	1403	633	14219	1.39292	0.988005	0.0454936	2.2525
GO:0006694~steroid biosynthetic process	17	0.855561	0.00124785	1403	71	14219	2.42662	0.988308	0.0452851	2.26538
GO:0035295~tube development	43	2.16407	0.0012496	1403	264	14219	1.65073	0.988381	0.0448903	2.26852
GO:0010556~regulation of macromolecule biosynthetic process	277	13.9406	0.00130499	1403	2381	14219	1.17905	0.990464	0.0463674	2.36794
GO:0051276~chromosome organization	60	3.01963	0.00134335	1403	404	14219	1.50516	0.991684	0.0472278	2.43673
GO:0048699~generation of neurons	71	3.57323	0.00134657	1403	497	14219	1.44782	0.991779	0.0468765	2.44252
GO:0007167~enzyme linked receptor protein signaling pathway	44	2.21439	0.00134768	1403	273	14219	1.63343	0.991811	0.0464606	2.4445
GO:0031324~negative regulation of cellular metabolic process	70	3.5229	0.00140094	1403	489	14219	1.45078	0.993228	0.0477912	2.53993
GO:0031327~negative regulation of cellular biosynthetic process	63	3.17061	0.00141465	1403	430	14219	1.48485	0.993552	0.0477908	2.56449
GO:0016070~RNA metabolic process	90	4.52944	0.00143829	1403	662	14219	1.37783	0.994074	0.0481148	2.60682
GO:0032446~protein modification by small protein conjugation	18	0.905888	0.00153344	1403	79	14219	2.30917	0.99578	0.0507421	2.77698
GO:0051348~negative regulation of transferase activity	14	0.70458	0.00154239	1403	53	14219	2.67709	0.995912	0.0505618	2.79297
GO:0010468~regulation of gene expression	281	14.1419	0.00162328	1403	2429	14219	1.17244	0.996937	0.0526604	2.93739
GO:0009893~positive regulation of metabolic process	92	4.6301	0.00168453	1403	683	14219	1.36514	0.997539	0.0541022	3.04661
GO:0006996~organelle organization	136	6.84449	0.00181825	1403	1078	14219	1.27859	0.998473	0.0577544	3.28466
GO:0010558~negative regulation of macromolecule biosynthetic process	61	3.06995	0.00184955	1403	418	14219	1.47899	0.998634	0.0582017	3.3403
GO:0001892~embryonic placenta development	15	0.754907	0.00204874	1403	61	14219	2.49214	0.999329	0.0637102	3.69368
GO:0031325~positive regulation of cellular metabolic process	87	4.37846	0.00208329	1403	644	14219	1.36913	0.999407	0.064191	3.75485
GO:0043066~negative regulation of apoptosis	39	1.96276	0.00209922	1403	239	14219	1.65378	0.99944	0.0641126	3.78304
GO:0051641~cellular localization	89	4.47911	0.00213236	1403	662	14219	1.36252	0.999502	0.0645398	3.84165
GO:0060541~respiratory system development	24	1.20785	0.00214812	1403	124	14219	1.96156	0.99953	0.0644549	3.86952
GO:0043407~negative regulation of MAP kinase activity	8	0.402617	0.00218038	1403	20	14219	4.05388	0.999581	0.0648466	3.92654
GO:0007420~brain development	45	2.26472	0.00220039	1403	288	14219	1.58355	0.99961	0.0648818	3.9619
GO:0019538~protein metabolic process	299	15.0478	0.00229279	1403	2615	14219	1.15881	0.999719	0.0669626	4.12496
GO:0045449~regulation of transcription	258	12.9844	0.00249381	1403	2227	14219	1.17412	0.999863	0.0720346	4.47884
GO:0048646~anatomical structure formation involved in morphogenesis	54	2.71766	0.00263254	1403	365	14219	1.49938	0.999917	0.0752829	4.72234
GO:0022604~regulation of cell morphogenesis	20	1.00654	0.00266672	1403	97	14219	2.08963	0.999926	0.075618	4.78225
GO:0022008~neurogenesis	74	3.72421	0.00279773	1403	537	14219	1.39659	0.999954	0.0785639	5.01152
GO:0010553~negative regulation of specific transcription from RNA polymerase II promoter	8	0.402617	0.00299545	1403	21	14219	3.86084	0.999977	0.0832321	5.35657
GO:0031399~regulation of protein modification process	29	1.45949	0.00300616	1403	165	14219	1.78125	0.999978	0.0828724	5.37522
GO:0010557~positive regulation of macromolecule biosynthetic process	73	3.67388	0.0030249	1403	530	14219	1.39591	0.999979	0.0827292	5.40786
GO:0009790~embryonic development	89	4.47911	0.00302573	1403	670	14219	1.34625	0.99998	0.0821219	5.40931
GO:0043069~negative regulation of programmed cell death	39	1.96276	0.00303612	1403	244	14219	1.61989	0.99998	0.0817709	5.42739
GO:0009891~positive regulation of biosynthetic process	76	3.82486	0.00316169	1403	557	14219	1.38283	0.999987	0.0843747	5.64575
GO:0060548~negative regulation of cell death	39	1.96276	0.0032614	1403	245	14219	1.61328	0.999991	0.0862768	5.8188
GO:0006396~RNA processing	62	3.12028	0.00329637	1403	437	14219	1.43788	0.999992	0.0865213	5.87942
GO:0001503~ossification	21	1.05687	0.00330143	1403	106	14219	2.00782	0.999992	0.0860161	5.88818
GO:0030334~regulation of cell migration	19	0.956215	0.00345127	1403	92	14219	2.09304	0.999996	0.0890974	6.1475
GO:0006974~response to DNA damage stimulus	44	2.21439	0.00354605	1403	287	14219	1.55375	0.999997	0.0907778	6.31118
GO:0031328~positive regulation of cellular biosynthetic process	75	3.77453	0.00374385	1403	552	14219	1.377	0.999998	0.0949219	6.65188
GO:0006468~protein amino acid phosphorylation	85	4.27781	0.0037966	1403	640	14219	1.34602	0.999999	0.095518	6.74255
GO:0016192~vesicle-mediated transport	65	3.27126	0.00389139	1403	466	14219	1.41364	0.999999	0.0971037	6.90525
GO:0019637~organophosphate metabolic process	30	1.50981	0.00397762	1403	176	14219	1.72751	0.999999	0.0984623	7.05303
GO:0030182~neuron differentiation	57	2.86865	0.00423205	1403	399	14219	1.44782	1	0.103716	7.48779
GO:0007265~Ras protein signal transduction	14	0.70458	0.00425592	1403	59	14219	2.40485	1	0.103561	7.52847
GO:0009653~anatomical structure morphogenesis	137	6.89482	0.00443909	1403	1114	14219	1.24637	1	0.107051	7.84014
GO:0051234~establishment of localization	269	13.538	0.00468411	1403	2358	14219	1.15617	1	0.111875	8.25551
GO:0006810~transport	267	13.4373	0.00484218	1403	2342	14219	1.15541	1	0.114668	8.52252
GO:0044092~negative regulation of molecular function	24	1.20785	0.00485608	1403	132	14219	1.84267	1	0.114222	8.54597
GO:0022414~reproductive process	82	4.12682	0.00494319	1403	620	14219	1.3404	1	0.115394	8.69278
GO:0006644~phospholipid metabolic process	28	1.40916	0.00495398	1403	163	14219	1.74093	1	0.114882	8.71094
GO:0006916~anti-apoptosis	18	0.905888	0.00504567	1403	88	14219	2.07301	1	0.116131	8.86519
GO:0022603~regulation of anatomical structure morphogenesis	31	1.56014	0.00511994	1403	187	14219	1.68009	1	0.116988	8.98995
GO:0001763~morphogenesis of a branching structure	23	1.15752	0.00512854	1403	125	14219	1.86479	1	0.116429	9.00439
GO:0007017~microtubule-based process	34	1.71112	0.00513532	1403	211	14219	1.63308	1	0.115839	9.01576
GO:0032582~negative regulation of gene-specific transcription	8	0.402617	0.00530027	1403	23	14219	3.52512	1	0.118591	9.29221
GO:0060348~bone development	22	1.1072	0.00540088	1403	118	14219	1.88952	1	0.119957	9.46044
GO:0007243~protein kinase cascade	37	1.8621	0.00540144	1403	236	14219	1.58892	1	0.119229	9.46137
GO:0009110~vitamin biosynthetic process	9	0.452944	0.00568537	1403	29	14219	3.14526	1	0.124339	9.93451
GO:0000003~reproduction	82	4.12682	0.00583324	1403	624	14219	1.33181	1	0.126594	10.18
GO:0007565~female pregnancy	15	0.754907	0.00585192	1403	68	14219	2.2356	1	0.126209	10.211
GO:0065003~macromolecular complex assembly	49	2.46603	0.00616535	1403	338	14219	1.46923	1	0.131729	10.729
GO:0006457~protein folding	23	1.15752	0.00621571	1403	127	14219	1.83542	1	0.131946	10.812
GO:0008654~phospholipid biosynthetic process	17	0.855561	0.00654459	1403	83	14219	2.07578	1	0.137629	11.3521
GO:0044085~cellular component biogenesis	81	4.0765	0.00656983	1403	618	14219	1.32834	1	0.137317	11.3935
GO:0007276~gamete generation	48	2.4157	0.00669109	1403	331	14219	1.46969	1	0.138864	11.5917
GO:0051649~establishment of localization in cell	80	4.02617	0.00673547	1403	610	14219	1.32914	1	0.138916	11.6642
GO:0040008~regulation of growth	39	1.96276	0.00684159	1403	256	14219	1.54396	1	0.140144	11.8372
GO:0001569~patterning of blood vessels	8	0.402617	0.00685677	1403	24	14219	3.37824	1	0.139634	11.862
GO:0016310~phosphorylation	92	4.6301	0.00702848	1403	718	14219	1.2986	1	0.142074	12.1412
GO:0006720~isoprenoid metabolic process	12	0.603926	0.0071194	1403	49	14219	2.48197	1	0.142973	12.2887
GO:0042325~regulation of phosphorylation	43	2.16407	0.00714283	1403	290	14219	1.50273	1	0.14261	12.3267
GO:0006260~DNA replication	26	1.30851	0.00731255	1403	152	14219	1.73357	1	0.144945	12.6013
GO:0007264~small GTPase mediated signal transduction	39	1.96276	0.00775981	1403	258	14219	1.53199	1	0.152288	13.3211
GO:0040007~growth	31	1.56014	0.0080463	1403	193	14219	1.62786	1	0.156609	13.7793
GO:0007417~central nervous system development	52	2.61701	0.00812957	1403	369	14219	1.4282	1	0.157248	13.912
GO:0010769~regulation of cell morphogenesis involved in differentiation	12	0.603926	0.00833403	1403	50	14219	2.43233	1	0.16002	14.2371
GO:0044271~nitrogen compound biosynthetic process	44	2.21439	0.00878575	1403	302	14219	1.47658	1	0.167067	14.9512
GO:0006950~response to stress	142	7.14645	0.00880538	1403	1184	14219	1.21548	1	0.166526	14.9821
GO:0006461~protein complex assembly	35	1.76145	0.00885674	1403	227	14219	1.56262	1	0.166538	15.0629
GO:0070271~protein complex biogenesis	35	1.76145	0.00885674	1403	227	14219	1.56262	1	0.166538	15.0629
GO:0043623~cellular protein complex assembly	20	1.00654	0.00892477	1403	108	14219	1.8768	1	0.166835	15.1698
GO:0010551~regulation of specific transcription from RNA polymerase II promoter	12	0.603926	0.00970328	1403	51	14219	2.38464	1	0.179134	16.3844
GO:0048468~cell development	79	3.97584	0.00991098	1403	611	14219	1.31038	1	0.181681	16.7056
GO:0009792~embryonic development ending in birth or egg hatching	58	2.91897	0.0100468	1403	425	14219	1.38309	1	0.183005	16.9151
GO:0051271~negative regulation of cell motion	9	0.452944	0.0106868	1403	32	14219	2.85039	1	0.192543	17.8953
GO:0050793~regulation of developmental process	74	3.72421	0.0107434	1403	568	14219	1.32037	1	0.192499	17.9815
GO:0006662~glycerol ether metabolic process	11	0.553598	0.0108304	1403	45	14219	2.47737	1	0.192942	18.1137
GO:0016567~protein ubiquitination	14	0.70458	0.0112855	1403	66	14219	2.14979	1	0.199238	18.8023
GO:0007507~heart development	34	1.71112	0.0116612	1403	223	14219	1.5452	1	0.204175	19.3667
GO:0030324~lung development	20	1.00654	0.0118922	1403	111	14219	1.82607	1	0.206786	19.7119
GO:0009119~ribonucleoside metabolic process	10	0.503271	0.0119399	1403	39	14219	2.59864	1	0.206531	19.783
GO:0048477~oogenesis	10	0.503271	0.0119399	1403	39	14219	2.59864	1	0.206531	19.783
GO:0050770~regulation of axonogenesis	10	0.503271	0.0119399	1403	39	14219	2.59864	1	0.206531	19.783
GO:0031076~embryonic camera-type eye development	6	0.301963	0.0119562	1403	15	14219	4.05388	1	0.205794	19.8073
GO:0043367~CD4-positive, alpha beta T cell differentiation	5	0.251636	0.0121485	1403	10	14219	5.06736	1	0.207758	20.0932
GO:0043009~chordate embryonic development	57	2.86865	0.0124489	1403	421	14219	1.37216	1	0.211335	20.538
GO:0010941~regulation of cell death	73	3.67388	0.0125522	1403	563	14219	1.31409	1	0.2119	20.6904
GO:0030900~forebrain development	27	1.35883	0.0127153	1403	167	14219	1.63855	1	0.213351	20.9304
GO:0019220~regulation of phosphate metabolic process	43	2.16407	0.0132522	1403	301	14219	1.44782	1	0.220315	21.7158
GO:0051174~regulation of phosphorus metabolic process	43	2.16407	0.0132522	1403	301	14219	1.44782	1	0.220315	21.7158
GO:0030199~collagen fibril organization	7	0.35229	0.0134607	1403	21	14219	3.37824	1	0.22236	22.0189
GO:0034622~cellular macromolecular complex assembly	33	1.6608	0.0134865	1403	217	14219	1.54122	1	0.221721	22.0563
GO:0048168~regulation of neuronal synaptic plasticity	8	0.402617	0.0135513	1403	27	14219	3.00288	1	0.221654	22.1501
GO:0040014~regulation of multicellular organism growth	15	0.754907	0.0139454	1403	75	14219	2.02694	1	0.226322	22.7189
GO:0032787~monocarboxylic acid metabolic process	39	1.96276	0.0140261	1403	268	14219	1.47483	1	0.226462	22.835
GO:0042592~homeostatic process	75	3.77453	0.0140306	1403	584	14219	1.30155	1	0.225517	22.8414
GO:0030323~respiratory tube development	20	1.00654	0.0142715	1403	113	14219	1.79375	1	0.227919	23.1867
GO:0001649~osteoblast differentiation	11	0.553598	0.014687	1403	47	14219	2.37195	1	0.232728	23.7786
GO:0010975~regulation of neuron projection development	11	0.553598	0.014687	1403	47	14219	2.37195	1	0.232728	23.7786
GO:0001945~lymph vessel development	4	0.201309	0.0152223	1403	6	14219	6.75647	1	0.239113	24.535
GO:0043067~regulation of programmed cell death	72	3.62355	0.0158079	1403	560	14219	1.30303	1	0.24607	25.3543
GO:0035050~embryonic heart tube development	6	0.301963	0.0160049	1403	16	14219	3.80052	1	0.247676	25.6281
GO:0001655~urogenital system development	24	1.20785	0.0160705	1403	146	14219	1.66598	1	0.247501	25.7189
GO:0043405~regulation of MAP kinase activity	16	0.805234	0.0165363	1403	84	14219	1.93042	1	0.252658	26.3617
GO:0008344~adult locomotory behavior	13	0.654253	0.0166858	1403	62	14219	2.12502	1	0.253571	26.5668
GO:0042981~regulation of apoptosis	71	3.57323	0.0168634	1403	553	14219	1.3012	1	0.254842	26.8099
GO:0018904~organic ether metabolic process	11	0.553598	0.0169605	1403	48	14219	2.32254	1	0.25505	26.9424
GO:0043933~macromolecular complex subunit organization	50	2.51636	0.0175674	1403	367	14219	1.38075	1	0.261845	27.7657
GO:0006259~DNA metabolic process	56	2.81832	0.0183084	1403	421	14219	1.34809	1	0.270219	28.759
GO:0060711~labyrinthine layer development	9	0.452944	0.0183677	1403	35	14219	2.60607	1	0.269873	28.838
GO:0007626~locomotory behavior	35	1.76145	0.018477	1403	239	14219	1.48416	1	0.270157	28.9832
GO:0045595~regulation of cell differentiation	52	2.61701	0.0185697	1403	386	14219	1.3653	1	0.270231	29.1062
GO:0010608~posttranscriptional regulation of gene expression	24	1.20785	0.0186722	1403	148	14219	1.64347	1	0.270427	29.2419
GO:0048754~branching morphogenesis of a tube	17	0.855561	0.0190193	1403	93	14219	1.85258	1	0.273643	29.6999
GO:0044270~nitrogen compound catabolic process	10	0.503271	0.0192429	1403	42	14219	2.41303	1	0.275304	29.9933
GO:0009116~nucleoside metabolic process	12	0.603926	0.0192956	1403	56	14219	2.17172	1	0.274866	30.0623
GO:0043086~negative regulation of catalytic activity	18	0.905888	0.0195439	1403	101	14219	1.80619	1	0.276804	30.3865
GO:0043062~extracellular structure organization	24	1.20785	0.020091	1403	149	14219	1.63244	1	0.282306	31.096
GO:0030879~mammary gland development	16	0.805234	0.0202228	1403	86	14219	1.88553	1	0.282789	31.2658
GO:0048666~neuron development	41	2.06341	0.0202622	1403	292	14219	1.42302	1	0.282172	31.3165
GO:0060713~labyrinthine layer morphogenesis	6	0.301963	0.0208723	1403	17	14219	3.57696	1	0.288278	32.0972
GO:0050896~response to stimulus	269	13.538	0.0212874	1403	2437	14219	1.11869	1	0.292021	32.6235
GO:0006641~triglyceride metabolic process	9	0.452944	0.0216346	1403	36	14219	2.53368	1	0.294933	33.0609
GO:0034656~nucleobase, nucleoside and nucleotide catabolic process	9	0.452944	0.0216346	1403	36	14219	2.53368	1	0.294933	33.0609
GO:0034655~nucleobase, nucleoside, nucleotide and nucleic acid catabolic process	9	0.452944	0.0216346	1403	36	14219	2.53368	1	0.294933	33.0609
GO:0007160~cell-matrix adhesion	11	0.553598	0.0222714	1403	50	14219	2.22964	1	0.301108	33.8559
GO:0001889~liver development	10	0.503271	0.0222733	1403	43	14219	2.35691	1	0.300016	33.8583
GO:0006639~acylglycerol metabolic process	10	0.503271	0.0222733	1403	43	14219	2.35691	1	0.300016	33.8583
GO:0001890~placenta development	16	0.805234	0.0222844	1403	87	14219	1.86385	1	0.299036	33.8721
GO:0007169~transmembrane receptor protein tyrosine kinase signaling pathway	29	1.45949	0.0226888	1403	192	14219	1.53076	1	0.302482	34.3723
GO:0010942~positive regulation of cell death	36	1.81178	0.0236687	1403	252	14219	1.44782	1	0.312246	35.5694
GO:0031175~neuron projection development	32	1.61047	0.0237574	1403	218	14219	1.48766	1	0.312093	35.6767
GO:0043161~proteasomal ubiquitin-dependent protein catabolic process	8	0.402617	0.0239686	1403	30	14219	2.70259	1	0.313279	35.9316
GO:0010498~proteasomal protein catabolic process	8	0.402617	0.0239686	1403	30	14219	2.70259	1	0.313279	35.9316
GO:0046483~heterocycle metabolic process	40	2.01309	0.0243227	1403	287	14219	1.4125	1	0.316	36.3568
GO:0022607~cellular component assembly	66	3.32159	0.0243244	1403	518	14219	1.2913	1	0.314898	36.3589
GO:0046460~neutral lipid biosynthetic process	5	0.251636	0.0244065	1403	12	14219	4.2228	1	0.314666	36.457
GO:0046463~acylglycerol biosynthetic process	5	0.251636	0.0244065	1403	12	14219	4.2228	1	0.314666	36.457
GO:0045017~glycerolipid biosynthetic process	12	0.603926	0.0246403	1403	58	14219	2.09684	1	0.31606	36.7359
GO:0002456~T cell mediated immunity	4	0.201309	0.0247045	1403	7	14219	5.79126	1	0.315636	36.8122
GO:0032350~regulation of hormone metabolic process	4	0.201309	0.0247045	1403	7	14219	5.79126	1	0.315636	36.8122
GO:0030511~positive regulation of transforming growth factor beta receptor signaling pathway	4	0.201309	0.0247045	1403	7	14219	5.79126	1	0.315636	36.8122
GO:0021987~cerebral cortex development	9	0.452944	0.0252914	1403	37	14219	2.4652	1	0.320737	37.5065
GO:0006749~glutathione metabolic process	7	0.35229	0.0258857	1403	24	14219	2.95596	1	0.325837	38.202
GO:0042221~response to chemical stimulus	106	5.33468	0.0260279	1403	887	14219	1.21114	1	0.326194	38.3674
GO:0051716~cellular response to stimulus	70	3.5229	0.0260513	1403	556	14219	1.27595	1	0.325322	38.3945
GO:0002443~leukocyte mediated immunity	16	0.805234	0.0268768	1403	89	14219	1.82197	1	0.332669	39.3458
GO:0019953~sexual reproduction	51	2.56668	0.027161	1403	386	14219	1.33904	1	0.334428	39.67
GO:0033554~cellular response to stress	53	2.66734	0.0273251	1403	404	14219	1.32955	1	0.334961	39.8565
GO:0046907~intracellular transport	56	2.81832	0.0275477	1403	431	14219	1.31681	1	0.336076	40.1086
GO:0046486~glycerolipid metabolic process	21	1.05687	0.0275678	1403	129	14219	1.64984	1	0.335161	40.1313
GO:0009123~nucleoside monophosphate metabolic process	12	0.603926	0.0276825	1403	59	14219	2.0613	1	0.335194	40.2607
GO:0051101~regulation of DNA binding	14	0.70458	0.0277989	1403	74	14219	1.91738	1	0.335243	40.3919
GO:0007595~lactation	8	0.402617	0.028406	1403	31	14219	2.61541	1	0.340117	41.0713
GO:0006638~neutral lipid metabolic process	10	0.503271	0.0293306	1403	45	14219	2.25216	1	0.347989	42.092
GO:0051098~regulation of binding	16	0.805234	0.0294201	1403	90	14219	1.80173	1	0.347729	42.1898
GO:0032583~regulation of gene-specific transcription	13	0.654253	0.0294351	1403	67	14219	1.96644	1	0.346757	42.2062
GO:0033036~macromolecule localization	107	5.385	0.030154	1403	902	14219	1.20223	1	0.352495	42.9868
GO:0048732~gland development	29	1.45949	0.0306248	1403	197	14219	1.49191	1	0.355816	43.4927
GO:0019400~alditol metabolic process	7	0.35229	0.0313038	1403	25	14219	2.83772	1	0.361031	44.2146
GO:0008284~positive regulation of cell proliferation	39	1.96276	0.0320605	1403	284	14219	1.39174	1	0.366882	45.0089
GO:0006082~organic acid metabolic process	61	3.06995	0.0321685	1403	480	14219	1.28795	1	0.366734	45.1214
GO:0065009~regulation of molecular function	68	3.42224	0.032467	1403	544	14219	1.26684	1	0.36832	45.4311
GO:0001822~kidney development	18	0.905888	0.0325238	1403	107	14219	1.7049	1	0.367705	45.4899
GO:0046504~glycerol ether biosynthetic process	5	0.251636	0.0325628	1403	13	14219	3.89797	1	0.366934	45.5303
GO:0009161~ribonucleoside monophosphate metabolic process	6	0.301963	0.0332639	1403	19	14219	3.20044	1	0.372108	46.2501
GO:0046632~alpha-beta T cell differentiation	6	0.301963	0.0332639	1403	19	14219	3.20044	1	0.372108	46.2501
GO:0043068~positive regulation of programmed cell death	35	1.76145	0.0333389	1403	250	14219	1.41886	1	0.371652	46.3266
GO:0048667~cell morphogenesis involved in neuron differentiation	27	1.35883	0.0342638	1403	182	14219	1.5035	1	0.378704	47.2612
GO:0045444~fat cell differentiation	12	0.603926	0.0345601	1403	61	14219	1.99371	1	0.380166	47.5573
GO:0003001~generation of a signal involved in cell-cell signaling	15	0.754907	0.0345878	1403	84	14219	1.80977	1	0.37928	47.585
GO:0002460~adaptive immune response based on somatic recombination of immune receptors built from immunoglobulin superfamily domains	15	0.754907	0.0345878	1403	84	14219	1.80977	1	0.37928	47.585
GO:0002250~adaptive immune response	15	0.754907	0.0345878	1403	84	14219	1.80977	1	0.37928	47.585
GO:0051128~regulation of cellular component organization	44	2.21439	0.0350417	1403	330	14219	1.35129	1	0.382092	48.0354
GO:0006417~regulation of translation	17	0.855561	0.035215	1403	100	14219	1.7229	1	0.382461	48.2064
GO:0042127~regulation of cell proliferation	67	3.37192	0.0360067	1403	538	14219	1.26213	1	0.388107	48.9808
GO:0006575~cellular amino acid derivative metabolic process	22	1.1072	0.0360877	1403	141	14219	1.5813	1	0.387667	49.0595
GO:0016311~dephosphorylation	22	1.1072	0.0360877	1403	141	14219	1.5813	1	0.387667	49.0595
GO:0006766~vitamin metabolic process	13	0.654253	0.0361178	1403	69	14219	1.90944	1	0.3868	49.0887
GO:0019432~triglyceride biosynthetic process	4	0.201309	0.0366727	1403	8	14219	5.06736	1	0.390352	49.6238
GO:0015833~peptide transport	10	0.503271	0.0378177	1403	47	14219	2.15632	1	0.398744	50.7114
GO:0030198~extracellular matrix organization	17	0.855561	0.0381649	1403	101	14219	1.70584	1	0.400466	51.0368
GO:0051258~protein polymerization	9	0.452944	0.0387929	1403	40	14219	2.28031	1	0.404455	51.6202
GO:0034621~cellular macromolecular complex subunit organization	34	1.71112	0.0400321	1403	245	14219	1.40645	1	0.413285	52.7521
GO:0007178~transmembrane receptor protein serine/threonine kinase signaling pathway	14	0.70458	0.0407291	1403	78	14219	1.81905	1	0.417668	53.3776
GO:0031401~positive regulation of protein modification process	14	0.70458	0.0407291	1403	78	14219	1.81905	1	0.417668	53.3776
GO:0048641~regulation of skeletal muscle tissue development	6	0.301963	0.0408616	1403	20	14219	3.04041	1	0.417565	53.4957
GO:0044248~cellular catabolic process	100	5.03271	0.0409294	1403	848	14219	1.19513	1	0.416956	53.556
GO:0045664~regulation of neuron differentiation	17	0.855561	0.0412892	1403	102	14219	1.68912	1	0.418632	53.8747
GO:0030155~regulation of cell adhesion	16	0.805234	0.041379	1403	94	14219	1.72506	1	0.418196	53.954
GO:0006790~sulfur metabolic process	16	0.805234	0.041379	1403	94	14219	1.72506	1	0.418196	53.954
GO:0048010~vascular endothelial growth factor receptor signaling pathway	5	0.251636	0.0421227	1403	14	14219	3.61954	1	0.422814	54.6051
GO:0002286~T cell activation during immune response	5	0.251636	0.0421227	1403	14	14219	3.61954	1	0.422814	54.6051
GO:0030218~erythrocyte differentiation	10	0.503271	0.0426308	1403	48	14219	2.1114	1	0.425572	55.045
GO:0019752~carboxylic acid metabolic process	60	3.01963	0.0432465	1403	479	14219	1.26948	1	0.429113	55.5726
GO:0043436~oxoacid metabolic process	60	3.01963	0.0432465	1403	479	14219	1.26948	1	0.429113	55.5726
GO:0000904~cell morphogenesis involved in differentiation	30	1.50981	0.0436196	1403	212	14219	1.43416	1	0.430789	55.8895
GO:0009117~nucleotide metabolic process	34	1.71112	0.0441022	1403	247	14219	1.39506	1	0.433267	56.2962
GO:0006753~nucleoside phosphate metabolic process	34	1.71112	0.0441022	1403	247	14219	1.39506	1	0.433267	56.2962
GO:0042311~vasodilation	7	0.35229	0.0442273	1403	27	14219	2.62752	1	0.433065	56.401
GO:0007628~adult walking behavior	7	0.35229	0.0442273	1403	27	14219	2.62752	1	0.433065	56.401
GO:0007292~female gamete generation	11	0.553598	0.0452695	1403	56	14219	1.99075	1	0.43963	57.2653
GO:0010817~regulation of hormone levels	20	1.00654	0.0458553	1403	128	14219	1.58355	1	0.442771	57.7439
GO:0043065~positive regulation of apoptosis	34	1.71112	0.0462493	1403	248	14219	1.38944	1	0.44449	58.063
GO:0007049~cell cycle	74	3.72421	0.0464325	1403	611	14219	1.22744	1	0.444677	58.2106
GO:0030030~cell projection organization	42	2.11374	0.0466477	1403	319	14219	1.33435	1	0.445092	58.3833
GO:0040011~locomotion	47	2.36537	0.0469398	1403	364	14219	1.3086	1	0.446053	58.6167
GO:0001666~response to hypoxia	12	0.603926	0.0470032	1403	64	14219	1.90026	1	0.445379	58.6671
GO:0016477~cell migration	33	1.6608	0.0479469	1403	240	14219	1.39352	1	0.450937	59.4119
GO:0021537~telencephalon development	13	0.654253	0.0480503	1403	72	14219	1.82988	1	0.450539	59.4927
GO:0035239~tube morphogenesis	25	1.25818	0.0484776	1403	171	14219	1.48168	1	0.452406	59.8251
GO:0006836~neurotransmitter transport	14	0.70458	0.0485736	1403	80	14219	1.77357	1	0.451955	59.8994
GO:0001936~regulation of endothelial cell proliferation	6	0.301963	0.0494244	1403	21	14219	2.89563	1	0.456722	60.5524
GO:0002062~chondrocyte differentiation	6	0.301963	0.0494244	1403	21	14219	2.89563	1	0.456722	60.5524
GO:0001932~regulation of protein amino acid phosphorylation	19	0.956215	0.0500358	1403	121	14219	1.5914	1	0.459791	61.0154
GO:0043388~positive regulation of DNA binding	9	0.452944	0.0500622	1403	42	14219	2.17172	1	0.458853	61.0353
GO:0031344~regulation of cell projection organization	11	0.553598	0.0502527	1403	57	14219	1.95582	1	0.459035	61.1785
GO:0031589~cell-substrate adhesion	11	0.553598	0.0502527	1403	57	14219	1.95582	1	0.459035	61.1785
GO:0048568~embryonic organ development	33	1.6608	0.0502741	1403	241	14219	1.38774	1	0.458071	61.1945
GO:0060632~regulation of microtubule-based movement	3	0.150981	0.0509233	1403	4	14219	7.60103	1	0.461345	61.6784
GO:0060296~regulation of cilium beat frequency involved in ciliary motility	3	0.150981	0.0509233	1403	4	14219	7.60103	1	0.461345	61.6784
GO:0060087~relaxation of vascular smooth muscle	3	0.150981	0.0509233	1403	4	14219	7.60103	1	0.461345	61.6784
GO:0021978~telencephalon regionalization	3	0.150981	0.0509233	1403	4	14219	7.60103	1	0.461345	61.6784
GO:0042759~long-chain fatty acid biosynthetic process	3	0.150981	0.0509233	1403	4	14219	7.60103	1	0.461345	61.6784
GO:0031670~cellular response to nutrient	3	0.150981	0.0509233	1403	4	14219	7.60103	1	0.461345	61.6784
GO:0060295~regulation of cilium movement involved in ciliary motility	3	0.150981	0.0509233	1403	4	14219	7.60103	1	0.461345	61.6784
GO:0046349~amino sugar biosynthetic process	3	0.150981	0.0509233	1403	4	14219	7.60103	1	0.461345	61.6784
GO:0007000~nucleolus organization	3	0.150981	0.0509233	1403	4	14219	7.60103	1	0.461345	61.6784
GO:0001938~positive regulation of endothelial cell proliferation	4	0.201309	0.0510593	1403	9	14219	4.50432	1	0.461152	61.7791
GO:0070482~response to oxygen levels	12	0.603926	0.0517514	1403	65	14219	1.87102	1	0.464664	62.2874
GO:0030336~negative regulation of cell migration	7	0.35229	0.0517705	1403	28	14219	2.53368	1	0.463689	62.3014
GO:0007611~learning or memory	15	0.754907	0.0527675	1403	89	14219	1.7081	1	0.469156	63.0221
GO:0046131~pyrimidine ribonucleoside metabolic process	5	0.251636	0.0530923	1403	15	14219	3.37824	1	0.470176	63.2541
GO:0045576~mast cell activation	5	0.251636	0.0530923	1403	15	14219	3.37824	1	0.470176	63.2541
GO:0055086~nucleobase, nucleoside and nucleotide metabolic process	36	1.81178	0.0539078	1403	269	14219	1.35632	1	0.474362	63.8306
GO:0055085~transmembrane transport	57	2.86865	0.0564096	1403	460	14219	1.25582	1	0.489153	65.5461
GO:0006519~cellular amino acid and derivative metabolic process	39	1.96276	0.0569324	1403	297	14219	1.33082	1	0.491302	65.8948
GO:0051603~proteolysis involved in cellular protein catabolic process	65	3.27126	0.0572451	1403	534	14219	1.23363	1	0.492131	66.1017
GO:0051239~regulation of multicellular organismal process	91	4.57977	0.0577981	1403	778	14219	1.18542	1	0.494434	66.4647
GO:0032879~regulation of localization	51	2.56668	0.0581333	1403	406	14219	1.27308	1	0.495382	66.683
GO:0032102~negative regulation of response to external stimulus	8	0.402617	0.0588135	1403	36	14219	2.25216	1	0.49842	67.1218
GO:0042364~water-soluble vitamin biosynthetic process	6	0.301963	0.0589611	1403	22	14219	2.76401	1	0.498211	67.2163
GO:0019218~regulation of steroid metabolic process	6	0.301963	0.0589611	1403	22	14219	2.76401	1	0.498211	67.2163
GO:0006213~pyrimidine nucleoside metabolic process	6	0.301963	0.0589611	1403	22	14219	2.76401	1	0.498211	67.2163
GO:0034101~erythrocyte homeostasis	10	0.503271	0.0594758	1403	51	14219	1.9872	1	0.500213	67.5438
GO:0019941~modification-dependent protein catabolic process	62	3.12028	0.0604922	1403	508	14219	1.23691	1	0.505184	68.1815
GO:0043632~modification-dependent macromolecule catabolic process	62	3.12028	0.0604922	1403	508	14219	1.23691	1	0.505184	68.1815
GO:0016044~membrane organization	36	1.81178	0.0613341	1403	272	14219	1.34136	1	0.509057	68.7007
GO:0015698~inorganic anion transport	14	0.70458	0.0621979	1403	83	14219	1.70947	1	0.513007	69.2251
GO:0048469~cell maturation	13	0.654253	0.0624357	1403	75	14219	1.75668	1	0.513288	69.368
GO:0044257~cellular protein catabolic process	65	3.27126	0.0625274	1403	537	14219	1.22673	1	0.512722	69.4229
GO:0030163~protein catabolic process	67	3.37192	0.062742	1403	556	14219	1.22127	1	0.51287	69.5511
GO:0042180~cellular ketone metabolic process	60	3.01963	0.0629769	1403	491	14219	1.23846	1	0.513133	69.6909
GO:0040017~positive regulation of locomotion	9	0.452944	0.0632547	1403	44	14219	2.07301	1	0.51364	69.8553
GO:0048858~cell projection morphogenesis	28	1.40916	0.0633345	1403	202	14219	1.40481	1	0.513013	69.9024
GO:0048812~neuron projection morphogenesis	25	1.25818	0.0637313	1403	176	14219	1.43959	1	0.514196	70.1356
GO:0003006~reproductive developmental process	35	1.76145	0.0637599	1403	264	14219	1.34362	1	0.513281	70.1523
GO:0060284~regulation of cell development	23	1.15752	0.0646519	1403	159	14219	1.46603	1	0.517248	70.6698
GO:0060560~developmental growth involved in morphogenesis	5	0.251636	0.0654547	1403	16	14219	3.1671	1	0.520667	71.1284
GO:0043576~regulation of respiratory gaseous exchange	5	0.251636	0.0654547	1403	16	14219	3.1671	1	0.520667	71.1284
GO:0016049~cell growth	8	0.402617	0.0666353	1403	37	14219	2.19129	1	0.526126	71.7905
GO:0046165~alcohol biosynthetic process	8	0.402617	0.0666353	1403	37	14219	2.19129	1	0.526126	71.7905
GO:0030335~positive regulation of cell migration	8	0.402617	0.0666353	1403	37	14219	2.19129	1	0.526126	71.7905
GO:0032990~cell part morphogenesis	29	1.45949	0.0671663	1403	212	14219	1.38635	1	0.527962	72.0835
GO:0048596~embryonic camera-type eye morphogenesis	4	0.201309	0.0677354	1403	10	14219	4.05388	1	0.529988	72.3945
GO:0060216~definitive hemopoiesis	4	0.201309	0.0677354	1403	10	14219	4.05388	1	0.529988	72.3945
GO:0021756~striatum development	4	0.201309	0.0677354	1403	10	14219	4.05388	1	0.529988	72.3945
GO:0060669~embryonic placenta morphogenesis	4	0.201309	0.0677354	1403	10	14219	4.05388	1	0.529988	72.3945
GO:0006884~cell volume homeostasis	4	0.201309	0.0677354	1403	10	14219	4.05388	1	0.529988	72.3945
GO:0046903~secretion	30	1.50981	0.0677387	1403	221	14219	1.37575	1	0.528935	72.3962
GO:0002449~lymphocyte mediated immunity	13	0.654253	0.0678008	1403	76	14219	1.73357	1	0.528206	72.43
GO:0045859~regulation of protein kinase activity	26	1.30851	0.0681498	1403	186	14219	1.41668	1	0.529029	72.6188
GO:0002252~immune effector process	19	0.956215	0.0691492	1403	126	14219	1.52825	1	0.533326	73.1527
GO:0048008~platelet-derived growth factor receptor signaling pathway	6	0.301963	0.0694702	1403	23	14219	2.64384	1	0.533974	73.3221
GO:0044419~interspecies interaction between organisms	6	0.301963	0.0694702	1403	23	14219	2.64384	1	0.533974	73.3221
GO:0046631~alpha-beta T cell activation	6	0.301963	0.0694702	1403	23	14219	2.64384	1	0.533974	73.3221
GO:0006071~glycerol metabolic process	6	0.301963	0.0694702	1403	23	14219	2.64384	1	0.533974	73.3221
GO:0021700~developmental maturation	16	0.805234	0.0699662	1403	101	14219	1.6055	1	0.535542	73.5819
GO:0007281~germ cell development	16	0.805234	0.0699662	1403	101	14219	1.6055	1	0.535542	73.5819
GO:0009124~nucleoside monophosphate biosynthetic process	9	0.452944	0.0705897	1403	45	14219	2.02694	1	0.537766	73.905
GO:0051099~positive regulation of binding	9	0.452944	0.0705897	1403	45	14219	2.02694	1	0.537766	73.905
GO:0006281~DNA repair	30	1.50981	0.0709028	1403	222	14219	1.36956	1	0.53835	74.0658
GO:0051260~protein homooligomerization	10	0.503271	0.0727842	1403	53	14219	1.91221	1	0.547025	75.0129
GO:0006897~endocytosis	26	1.30851	0.075238	1403	188	14219	1.40161	1	0.55837	76.1989
GO:0010324~membrane invagination	26	1.30851	0.075238	1403	188	14219	1.40161	1	0.55837	76.1989
GO:0044265~cellular macromolecule catabolic process	72	3.62355	0.0753906	1403	609	14219	1.19819	1	0.558075	76.2709
GO:0000226~microtubule cytoskeleton organization	17	0.855561	0.0779327	1403	111	14219	1.55216	1	0.56951	77.44
GO:0010876~lipid localization	19	0.956215	0.0780155	1403	128	14219	1.50437	1	0.568856	77.4772
GO:0002263~cell activation during immune response	7	0.35229	0.0788302	1403	31	14219	2.28848	1	0.571731	77.8396
GO:0002366~leukocyte activation during immune response	7	0.35229	0.0788302	1403	31	14219	2.28848	1	0.571731	77.8396
GO:0040013~negative regulation of locomotion	7	0.35229	0.0788302	1403	31	14219	2.28848	1	0.571731	77.8396
GO:0002444~myeloid leukocyte mediated immunity	5	0.251636	0.0791724	1403	17	14219	2.9808	1	0.572319	77.9902
GO:0042573~retinoic acid metabolic process	5	0.251636	0.0791724	1403	17	14219	2.9808	1	0.572319	77.9902
GO:0009156~ribonucleoside monophosphate biosynthetic process	5	0.251636	0.0791724	1403	17	14219	2.9808	1	0.572319	77.9902
GO:0051701~interaction with host	3	0.150981	0.0793983	1403	5	14219	6.08083	1	0.57235	78.0891
GO:0042093~T-helper cell differentiation	3	0.150981	0.0793983	1403	5	14219	6.08083	1	0.57235	78.0891
GO:0006103~2-oxoglutarate metabolic process	3	0.150981	0.0793983	1403	5	14219	6.08083	1	0.57235	78.0891
GO:0002294~CD4-positive, alpha-beta T cell differentiation during immune response	3	0.150981	0.0793983	1403	5	14219	6.08083	1	0.57235	78.0891
GO:0048485~sympathetic nervous system development	3	0.150981	0.0793983	1403	5	14219	6.08083	1	0.57235	78.0891
GO:0007635~chemosensory behavior	3	0.150981	0.0793983	1403	5	14219	6.08083	1	0.57235	78.0891
GO:0007219~Notch signaling pathway	10	0.503271	0.0800752	1403	54	14219	1.8768	1	0.574521	78.3829
GO:0001505~regulation of neurotransmitter levels	11	0.553598	0.0805708	1403	62	14219	1.79809	1	0.575818	78.5956
GO:0045454~cell redox homeostasis	11	0.553598	0.0805708	1403	62	14219	1.79809	1	0.575818	78.5956
GO:0010552~positive regulation of specific transcription from RNA polymerase II promoter	6	0.301963	0.0809399	1403	24	14219	2.53368	1	0.576512	78.7527
GO:0003014~renal system process	6	0.301963	0.0809399	1403	24	14219	2.53368	1	0.576512	78.7527
GO:0009887~organ morphogenesis	70	3.5229	0.0830536	1403	594	14219	1.19433	1	0.585281	79.6318
GO:0051789~response to protein stimulus	14	0.70458	0.0840075	1403	87	14219	1.63087	1	0.5886	80.0172
GO:0009791~post-embryonic development	14	0.70458	0.0840075	1403	87	14219	1.63087	1	0.5886	80.0172
GO:0051186~cofactor metabolic process	25	1.25818	0.0861098	1403	182	14219	1.39213	1	0.597019	80.8423
GO:0008354~germ cell migration	4	0.201309	0.0865281	1403	11	14219	3.68535	1	0.597841	81.0026
GO:0050921~positive regulation of chemotaxis	4	0.201309	0.0865281	1403	11	14219	3.68535	1	0.597841	81.0026
GO:0006183~GTP biosynthetic process	4	0.201309	0.0865281	1403	11	14219	3.68535	1	0.597841	81.0026
GO:0046039~GTP metabolic process	4	0.201309	0.0865281	1403	11	14219	3.68535	1	0.597841	81.0026
GO:0048608~reproductive structure development	19	0.956215	0.0876032	1403	130	14219	1.48123	1	0.601545	81.4087
GO:0007267~cell-cell signaling	37	1.8621	0.0877111	1403	290	14219	1.29305	1	0.600986	81.449
GO:0009308~amine metabolic process	42	2.11374	0.0887713	1403	336	14219	1.26684	1	0.604574	81.8407
GO:0030522~intracellular receptor-mediated signaling pathway	7	0.35229	0.0893216	1403	32	14219	2.21697	1	0.605924	82.0409
GO:0009057~macromolecule catabolic process	76	3.82486	0.0907983	1403	654	14219	1.17773	1	0.611213	82.5679
GO:0043549~regulation of kinase activity	26	1.30851	0.090886	1403	192	14219	1.37241	1	0.610563	82.5987
GO:0048232~male gamete generation	33	1.6608	0.0919787	1403	255	14219	1.31155	1	0.614152	82.9785
GO:0007283~spermatogenesis	33	1.6608	0.0919787	1403	255	14219	1.31155	1	0.614152	82.9785
GO:0000165~MAPKKK cascade	17	0.855561	0.0937936	1403	114	14219	1.51132	1	0.620679	83.5922
GO:0051259~protein oligomerization	12	0.603926	0.0939675	1403	72	14219	1.68912	1	0.620381	83.6499
GO:0070727~cellular macromolecule localization	38	1.91243	0.0940141	1403	301	14219	1.27947	1	0.619561	83.6653
GO:0006471~protein amino acid ADP-ribosylation	5	0.251636	0.0941899	1403	18	14219	2.8152	1	0.619274	83.7234
GO:0009719~response to endogenous stimulus	25	1.25818	0.0946038	1403	184	14219	1.377	1	0.619963	83.8593
GO:0006631~fatty acid metabolic process	25	1.25818	0.0946038	1403	184	14219	1.377	1	0.619963	83.8593
GO:0048593~camera-type eye morphogenesis	9	0.452944	0.0955744	1403	48	14219	1.90026	1	0.622907	84.1739
GO:0035150~regulation of tube size	9	0.452944	0.0955744	1403	48	14219	1.90026	1	0.622907	84.1739
GO:0048167~regulation of synaptic plasticity	9	0.452944	0.0955744	1403	48	14219	1.90026	1	0.622907	84.1739
GO:0050880~regulation of blood vessel size	9	0.452944	0.0955744	1403	48	14219	1.90026	1	0.622907	84.1739
GO:0007179~transforming growth factor beta receptor signaling pathway	9	0.452944	0.0955744	1403	48	14219	1.90026	1	0.622907	84.1739
GO:0006511~ubiquitin-dependent protein catabolic process	20	1.00654	0.0994676	1403	141	14219	1.43755	1	0.637373	85.3785
Heart
Term	Count	%	PValue	List Total	Pop Hits	Pop Total	Fold Enrichment	Bonferroni	Benjamini	FDR
GO:0009987~cellular process	306	68	2.9939e-15	367	9252	14219	1.28141	6.19604e-12	6.19604e-12	5.17364e-12
GO:0044237~cellular metabolic process	202	44.8889	5.72764e-08	367	5857	14219	1.33622	0.000118383	5.91934e-05	9.88553e-05
GO:0008152~metabolic process	230	51.1111	1.83087e-07	367	7020	14219	1.26939	0.00037837	0.000126139	0.000315997
GO:0044238~primary metabolic process	207	46	6.2562e-07	367	6211	14219	1.29125	0.00129232	0.000323237	0.00107977
GO:0001568~blood vessel development	20	4.44444	1.85762e-05	367	244	14219	3.17573	0.0376696	0.00765007	0.0320565
GO:0001944~vasculature development	20	4.44444	2.62208e-05	367	250	14219	3.09951	0.0527566	0.00899252	0.0452458
GO:0044260~cellular macromolecule metabolic process	154	34.2222	4.08108e-05	367	4549	14219	1.31162	0.0808974	0.0119788	0.0704134
GO:0032502~developmental process	102	22.6667	5.93858e-05	367	2743	14219	1.44071	0.115519	0.0152271	0.102447
GO:0043170~macromolecule metabolic process	167	37.1111	0.000108903	367	5110	14219	1.26619	0.201575	0.0247025	0.187793
GO:0016071~mRNA metabolic process	21	4.66667	0.000112274	367	302	14219	2.69411	0.20712	0.0229411	0.193601
GO:0048514~blood vessel morphogenesis	16	3.55556	0.000190771	367	198	14219	3.13082	0.32589	0.0352161	0.328749
GO:0007275~multicellular organismal development	93	20.6667	0.000200038	367	2521	14219	1.42927	0.338681	0.033873	0.344692
GO:0016070~RNA metabolic process	34	7.55556	0.000216239	367	662	14219	1.98987	0.360465	0.0338012	0.372559
GO:0048856~anatomical structure development	82	18.2222	0.000264917	367	2170	14219	1.46405	0.421696	0.0383631	0.456246
GO:0048513~organ development	66	14.6667	0.000350412	367	1663	14219	1.53764	0.515399	0.0471476	0.603069
GO:0051270~regulation of cell motion	11	2.44444	0.000432559	367	107	14219	3.98301	0.591104	0.05436	0.74395
GO:0030334~regulation of cell migration	10	2.22222	0.00059531	367	92	14219	4.21129	0.707962	0.0698452	1.02251
GO:0032787~monocarboxylic acid metabolic process	18	4	0.0006028	367	268	14219	2.6022	0.712451	0.0668995	1.03531
GO:0030029~actin filament-based process	14	3.11111	0.00063828	367	176	14219	3.0819	0.732797	0.0671029	1.09593
GO:0007507~heart development	16	3.55556	0.000677285	367	223	14219	2.77983	0.753507	0.0676258	1.16254
GO:0051093~negative regulation of developmental process	16	3.55556	0.000775992	367	226	14219	2.74293	0.79903	0.0735632	1.3309
GO:0006793~phosphorus metabolic process	39	8.66667	0.000901013	367	866	14219	1.74482	0.84483	0.0812051	1.54375
GO:0006796~phosphate metabolic process	39	8.66667	0.000901013	367	866	14219	1.74482	0.84483	0.0812051	1.54375
GO:0016310~phosphorylation	34	7.55556	0.000910948	367	718	14219	1.83467	0.847987	0.0786394	1.56065
GO:0016043~cellular component organization	71	15.7778	0.000955008	367	1891	14219	1.45469	0.861231	0.0789946	1.63555
GO:0043687~post-translational protein modification	45	10	0.00101283	367	1055	14219	1.65258	0.876879	0.0803697	1.73377
GO:0030036~actin cytoskeleton organization	13	2.88889	0.00116849	367	165	14219	3.05255	0.910782	0.0887599	1.99769
GO:0048646~anatomical structure formation involved in morphogenesis	21	4.66667	0.0012735	367	365	14219	2.2291	0.92821	0.0929484	2.17538
GO:0048731~system development	74	16.4444	0.00154981	367	2027	14219	1.41443	0.959479	0.108186	2.64143
GO:0051179~localization	92	20.4444	0.00184745	367	2659	14219	1.34052	0.978121	0.123484	3.14114
GO:0033036~macromolecule localization	39	8.66667	0.00187525	367	902	14219	1.67518	0.979345	0.121312	3.18768
GO:0065008~regulation of biological quality	46	10.2222	0.00195427	367	1123	14219	1.58702	0.982463	0.122285	3.31989
GO:0019220~regulation of phosphate metabolic process	18	4	0.00210885	367	301	14219	2.31691	0.987267	0.127473	3.578
GO:0051174~regulation of phosphorus metabolic process	18	4	0.00210885	367	301	14219	2.31691	0.987267	0.127473	3.578
GO:0040012~regulation of locomotion	10	2.22222	0.00212544	367	110	14219	3.52217	0.987698	0.124772	3.60566
GO:0009888~tissue development	30	6.66667	0.00217271	367	638	14219	1.82181	0.988845	0.123862	3.68445
GO:0006464~protein modification process	50	11.1111	0.00229659	367	1260	14219	1.53746	0.99137	0.12697	3.89061
GO:0006468~protein amino acid phosphorylation	30	6.66667	0.0022997	367	640	14219	1.81612	0.991425	0.123828	3.89579
GO:0042592~homeostatic process	28	6.22222	0.00241844	367	584	14219	1.85758	0.993296	0.12652	4.09301
GO:0030335~positive regulation of cell migration	6	1.33333	0.00243376	367	37	14219	6.28279	0.993505	0.124137	4.11842
GO:0045596~negative regulation of cell differentiation	13	2.88889	0.00267422	367	182	14219	2.76742	0.996054	0.132312	4.51654
GO:0009653~anatomical structure morphogenesis	45	10	0.00288089	367	1114	14219	1.56506	0.997429	0.138504	4.85747
GO:0006807~nitrogen compound metabolic process	106	23.5556	0.00294811	367	3196	14219	1.285	0.997763	0.138299	4.9681
GO:0042692~muscle cell differentiation	10	2.22222	0.00323323	367	117	14219	3.31144	0.998762	0.147327	5.43606
GO:0050793~regulation of developmental process	27	6	0.00332059	367	568	14219	1.8417	0.998967	0.147759	5.579
GO:0006397~mRNA processing	16	3.55556	0.00332985	367	262	14219	2.36604	0.998986	0.145029	5.59413
GO:0006897~endocytosis	13	2.88889	0.00350462	367	188	14219	2.6791	0.999295	0.148931	5.87945
GO:0010324~membrane invagination	13	2.88889	0.00350462	367	188	14219	2.6791	0.999295	0.148931	5.87945
GO:0051169~nuclear transport	9	2	0.00375279	367	98	14219	3.55811	0.999578	0.155447	6.28319
GO:0051272~positive regulation of cell motion	6	1.33333	0.00384776	367	41	14219	5.66983	0.999654	0.155952	6.43725
GO:0031323~regulation of cellular metabolic process	93	20.6667	0.00504289	367	2786	14219	1.29332	0.999971	0.19564	8.35586
GO:0040017~positive regulation of locomotion	6	1.33333	0.00523714	367	44	14219	5.28325	0.999981	0.198686	8.66418
GO:0009058~biosynthetic process	101	22.4444	0.00531583	367	3076	14219	1.27215	0.999984	0.197756	8.7888
GO:0044085~cellular component biogenesis	28	6.22222	0.00533034	367	618	14219	1.75539	0.999984	0.194759	8.81177
GO:0043412~biopolymer modification	50	11.1111	0.00574085	367	1320	14219	1.46757	0.999993	0.204557	9.45913
GO:0019222~regulation of metabolic process	97	21.5556	0.00579871	367	2942	14219	1.27742	0.999994	0.202926	9.55003
GO:0008380~RNA splicing	13	2.88889	0.00595976	367	201	14219	2.50582	0.999996	0.204519	9.80257
GO:0032268~regulation of cellular protein metabolic process	16	3.55556	0.00613101	367	280	14219	2.21394	0.999997	0.206359	10.0704
GO:0048519~negative regulation of biological process	50	11.1111	0.00616244	367	1326	14219	1.46093	0.999997	0.204006	10.1195
GO:0030154~cell differentiation	57	12.6667	0.00674374	367	1569	14219	1.40752	0.999999	0.217591	11.0225
GO:0051641~cellular localization	29	6.44444	0.00678288	367	662	14219	1.69724	0.999999	0.215377	11.083
GO:0051234~establishment of localization	80	17.7778	0.00687584	367	2358	14219	1.31447	0.999999	0.214724	11.2265
GO:0048869~cellular developmental process	59	13.1111	0.00693446	367	1636	14219	1.39724	0.999999	0.213155	11.3169
GO:0034641~cellular nitrogen compound metabolic process	101	22.4444	0.00702783	367	3105	14219	1.26027	1	0.21257	11.4607
GO:0006979~response to oxidative stress	8	1.77778	0.00708735	367	87	14219	3.56265	1	0.211107	11.5523
GO:0001525~angiogenesis	10	2.22222	0.00746115	367	133	14219	2.91307	1	0.217855	12.1252
GO:0019725~cellular homeostasis	18	4	0.00773962	367	343	14219	2.03321	1	0.221929	12.5498
GO:0046907~intracellular transport	21	4.66667	0.00812343	367	431	14219	1.88775	1	0.22847	13.1318
GO:0006631~fatty acid metabolic process	12	2.66667	0.00816279	367	184	14219	2.52677	1	0.226394	13.1912
GO:0042325~regulation of phosphorylation	16	3.55556	0.00834564	367	290	14219	2.13759	1	0.227829	13.467
GO:0044249~cellular biosynthetic process	97	21.5556	0.00836423	367	2980	14219	1.26113	1	0.225329	13.495
GO:0006810~transport	79	17.5556	0.00839851	367	2342	14219	1.3069	1	0.223262	13.5466
GO:0006139~nucleobase, nucleoside, nucleotide and nucleic acid metabolic process	94	20.8889	0.00905209	367	2881	14219	1.26412	1	0.235484	14.5249
GO:0022603~regulation of anatomical structure morphogenesis	12	2.66667	0.00921757	367	187	14219	2.48624	1	0.236309	14.7709
GO:0001701~in utero embryonic development	15	3.33333	0.00950679	367	267	14219	2.17662	1	0.239843	15.1993
GO:0051246~regulation of protein metabolic process	18	4	0.0096822	367	351	14219	1.98687	1	0.240799	15.4581
GO:0031399~regulation of protein modification process	11	2.44444	0.0104141	367	165	14219	2.58292	1	0.253543	16.5301
GO:0060429~epithelium development	15	3.33333	0.0107388	367	271	14219	2.14449	1	0.257374	17.0015
GO:0016044~membrane organization	15	3.33333	0.0109966	367	272	14219	2.13661	1	0.259725	17.3739
GO:0008104~protein localization	31	6.88889	0.0117338	367	753	14219	1.59503	1	0.271557	18.4305
GO:0006913~nucleocytoplasmic transport	8	1.77778	0.0118967	367	96	14219	3.22866	1	0.27178	18.6623
GO:0007369~gastrulation	7	1.55556	0.0119025	367	74	14219	3.66496	1	0.268964	18.6706
GO:0006629~lipid metabolic process	29	6.44444	0.0128857	367	696	14219	1.61433	1	0.284731	20.056
GO:0043009~chordate embryonic development	20	4.44444	0.0128923	367	421	14219	1.84056	1	0.281889	20.0652
GO:0001932~regulation of protein amino acid phosphorylation	9	2	0.0129426	367	121	14219	2.88178	1	0.279908	20.1355
GO:0048522~positive regulation of cellular process	48	10.6667	0.0140435	367	1320	14219	1.40887	1	0.296869	21.659
GO:0010467~gene expression	84	18.6667	0.0140453	367	2571	14219	1.26584	1	0.293948	21.6616
GO:0009792~embryonic development ending in birth or egg hatching	20	4.44444	0.0141163	367	425	14219	1.82324	1	0.292291	21.7589
GO:0006606~protein import into nucleus	6	1.33333	0.0143531	367	56	14219	4.15113	1	0.29353	22.0825
GO:0006928~cell motion	18	4	0.0143768	367	367	14219	1.90024	1	0.291108	22.1149
GO:0000398~nuclear mRNA splicing, via spliceosome	5	1.11111	0.0146014	367	37	14219	5.23566	1	0.292131	22.4207
GO:0000375~RNA splicing, via transesterification reactions	5	1.11111	0.0146014	367	37	14219	5.23566	1	0.292131	22.4207
GO:0000377~RNA splicing, via transesterification reactions with bulged adenosine as nucleophile	5	1.11111	0.0146014	367	37	14219	5.23566	1	0.292131	22.4207
GO:0022607~cellular component assembly	23	5.11111	0.0150892	367	518	14219	1.72029	1	0.297503	23.0808
GO:0007049~cell cycle	26	5.77778	0.0152968	367	611	14219	1.64868	1	0.298148	23.3602
GO:0051649~establishment of localization in cell	26	5.77778	0.0153144	367	610	14219	1.65138	1	0.295697	23.3838
GO:0060255~regulation of macromolecule metabolic process	87	19.3333	0.0153787	367	2688	14219	1.25399	1	0.294045	23.4701
GO:0044267~cellular protein metabolic process	70	15.5556	0.015755	367	2088	14219	1.29888	1	0.297391	23.9733
GO:0050768~negative regulation of neurogenesis	5	1.11111	0.0159964	367	38	14219	5.09788	1	0.298541	24.2945
GO:0051170~nuclear import	6	1.33333	0.0165196	367	58	14219	4.00799	1	0.30402	24.9863
GO:0007406~negative regulation of neuroblast proliferation	3	0.666667	0.0166957	367	8	14219	14.529	1	0.304075	25.2177
GO:0007265~Ras protein signal transduction	6	1.33333	0.0176801	367	59	14219	3.94005	1	0.316221	26.4994
GO:0051239~regulation of multicellular organismal process	31	6.88889	0.0177762	367	778	14219	1.54378	1	0.314979	26.6234
GO:0016192~vesicle-mediated transport	21	4.66667	0.0181543	367	466	14219	1.74597	1	0.317862	27.1094
GO:0080090~regulation of primary metabolic process	86	19.1111	0.0183533	367	2672	14219	1.247	1	0.31811	27.364
GO:0010721~negative regulation of cell development	5	1.11111	0.0190302	367	40	14219	4.84298	1	0.325116	28.2237
GO:0060249~anatomical structure homeostasis	7	1.55556	0.0200421	367	83	14219	3.26756	1	0.33653	29.4908
GO:0034504~protein localization in nucleus	6	1.33333	0.0201599	367	61	14219	3.81087	1	0.335488	29.637
GO:0002520~immune system development	15	3.33333	0.020992	367	295	14219	1.97003	1	0.344042	30.6612
GO:0006354~RNA elongation	3	0.666667	0.0211042	367	9	14219	12.9146	1	0.342886	30.7982
GO:0016477~cell migration	13	2.88889	0.0219374	367	240	14219	2.09863	1	0.351142	31.8079
GO:0048523~negative regulation of cellular process	43	9.55556	0.0230395	367	1192	14219	1.39764	1	0.362549	33.1219
GO:0019752~carboxylic acid metabolic process	21	4.66667	0.0234977	367	479	14219	1.69858	1	0.365608	33.6612
GO:0043436~oxoacid metabolic process	21	4.66667	0.0234977	367	479	14219	1.69858	1	0.365608	33.6612
GO:0006082~organic acid metabolic process	21	4.66667	0.0235495	367	480	14219	1.69504	1	0.363594	33.7219
GO:0044255~cellular lipid metabolic process	21	4.66667	0.0247578	367	482	14219	1.68801	1	0.375671	35.1234
GO:0048468~cell development	25	5.55556	0.0265818	367	611	14219	1.58526	1	0.394496	37.186
GO:0048872~homeostasis of number of cells	8	1.77778	0.026737	367	113	14219	2.74293	1	0.393565	37.3587
GO:0051146~striated muscle cell differentiation	7	1.55556	0.0271893	367	89	14219	3.04727	1	0.396032	37.8592
GO:0016567~protein ubiquitination	6	1.33333	0.0273228	367	66	14219	3.52217	1	0.394862	38.0062
GO:0048878~chemical homeostasis	17	3.77778	0.027415	367	365	14219	1.80451	1	0.393249	38.1076
GO:0019538~protein metabolic process	83	18.4444	0.028343	367	2615	14219	1.22973	1	0.400907	39.119
GO:0042180~cellular ketone metabolic process	21	4.66667	0.029353	367	491	14219	1.65707	1	0.409232	40.202
GO:0006511~ubiquitin-dependent protein catabolic process	9	2	0.0294472	367	141	14219	2.47301	1	0.407599	40.3021
GO:0015031~protein transport	26	5.77778	0.0302287	367	651	14219	1.54737	1	0.413255	41.1263
GO:0051252~regulation of RNA metabolic process	51	11.3333	0.0302679	367	1488	14219	1.32791	1	0.411053	41.1674
GO:0050790~regulation of catalytic activity	20	4.44444	0.0304423	367	462	14219	1.67722	1	0.410284	41.3497
GO:0048534~hemopoietic or lymphoid organ development	14	3.11111	0.0305641	367	281	14219	1.9303	1	0.408985	41.4767
GO:0007266~Rho protein signal transduction	4	0.888889	0.0313296	367	27	14219	5.73983	1	0.41428	42.2693
GO:0048518~positive regulation of biological process	51	11.3333	0.0314652	367	1493	14219	1.32347	1	0.413119	42.4085
GO:0006350~transcription	59	13.1111	0.031565	367	1772	14219	1.29	1	0.411616	42.5109
GO:0045184~establishment of protein localization	26	5.77778	0.0326307	367	656	14219	1.53558	1	0.41971	43.5931
GO:0035239~tube morphogenesis	10	2.22222	0.0329778	367	171	14219	2.26572	1	0.420612	43.9414
GO:0048870~cell motility	14	3.11111	0.0329821	367	284	14219	1.90991	1	0.418178	43.9457
GO:0051674~localization of cell	14	3.11111	0.0329821	367	284	14219	1.90991	1	0.418178	43.9457
GO:0042221~response to chemical stimulus	33	7.33333	0.03347	367	887	14219	1.44143	1	0.420435	44.4318
GO:0032879~regulation of localization	18	4	0.0336775	367	406	14219	1.71771	1	0.419982	44.6373
GO:0009967~positive regulation of signal transduction	10	2.22222	0.0340448	367	172	14219	2.25255	1	0.421048	44.9994
GO:0006396~RNA processing	19	4.22222	0.0342377	367	437	14219	1.68452	1	0.420462	45.1887
GO:0010468~regulation of gene expression	77	17.1111	0.0363045	367	2429	14219	1.22819	1	0.437136	47.1784
GO:0030099~myeloid cell differentiation	7	1.55556	0.0374459	367	96	14219	2.82507	1	0.444957	48.2478
GO:0010608~posttranscriptional regulation of gene expression	9	2	0.0376489	367	148	14219	2.35605	1	0.444329	48.4359
GO:0021983~pituitary gland development	4	0.888889	0.0377006	367	29	14219	5.34398	1	0.442378	48.4837
GO:0006351~transcription, DNA-dependent	8	1.77778	0.038257	367	122	14219	2.54058	1	0.444861	48.9953
GO:0006873~cellular ion homeostasis	13	2.88889	0.0384111	367	261	14219	1.92977	1	0.443825	49.1362
GO:0045941~positive regulation of transcription	20	4.44444	0.0387688	367	475	14219	1.63132	1	0.444554	49.4618
GO:0033365~protein localization in organelle	7	1.55556	0.0390875	367	97	14219	2.79595	1	0.444941	49.7502
GO:0001894~tissue homeostasis	5	1.11111	0.0393287	367	50	14219	3.87439	1	0.444666	49.9675
GO:0043524~negative regulation of neuron apoptosis	5	1.11111	0.0393287	367	50	14219	3.87439	1	0.444666	49.9675
GO:0009790~embryonic development	26	5.77778	0.0400931	367	670	14219	1.50349	1	0.448785	50.6501
GO:0050801~ion homeostasis	14	3.11111	0.0406477	367	293	14219	1.85124	1	0.451089	51.14
GO:0048511~rhythmic process	7	1.55556	0.0407742	367	98	14219	2.76742	1	0.44984	51.251
GO:0045935~positive regulation of nucleobase, nucleoside, nucleotide and nucleic acid metabolic process	21	4.66667	0.0411669	367	510	14219	1.59534	1	0.450783	51.5943
GO:0035295~tube development	13	2.88889	0.0412703	367	264	14219	1.90784	1	0.449366	51.6844
GO:0045595~regulation of cell differentiation	17	3.77778	0.0417925	367	386	14219	1.70634	1	0.451346	52.1366
GO:0010646~regulation of cell communication	29	6.44444	0.0418775	367	771	14219	1.45729	1	0.449798	52.2098
GO:0065009~regulation of molecular function	22	4.88889	0.0425237	367	544	14219	1.56685	1	0.452734	52.7631
GO:0043488~regulation of mRNA stability	3	0.666667	0.042737	367	13	14219	8.94089	1	0.452214	52.9443
GO:0007010~cytoskeleton organization	15	3.33333	0.0432049	367	326	14219	1.78269	1	0.453695	53.3398
GO:0032774~RNA biosynthetic process	8	1.77778	0.0442832	367	126	14219	2.45993	1	0.459864	54.239
GO:0055082~cellular chemical homeostasis	13	2.88889	0.0462651	367	268	14219	1.87937	1	0.472683	55.8496
GO:0022402~cell cycle process	17	3.77778	0.0478441	367	393	14219	1.67594	1	0.482133	57.0943
GO:0010628~positive regulation of gene expression	20	4.44444	0.0484594	367	488	14219	1.58786	1	0.484394	57.5703
GO:0046579~positive regulation of Ras protein signal transduction	3	0.666667	0.049029	367	14	14219	8.30226	1	0.486292	58.0065
GO:0048010~vascular endothelial growth factor receptor signaling pathway	3	0.666667	0.049029	367	14	14219	8.30226	1	0.486292	58.0065
GO:0031401~positive regulation of protein modification process	6	1.33333	0.0505007	367	78	14219	2.9803	1	0.494521	59.1142
GO:0007167~enzyme linked receptor protein signaling pathway	13	2.88889	0.0508448	367	273	14219	1.84495	1	0.494735	59.3692
GO:0000278~mitotic cell cycle	12	2.66667	0.0512931	367	244	14219	1.90544	1	0.495668	59.6992
GO:0070647~protein modification by small protein conjugation or removal	7	1.55556	0.0518553	367	104	14219	2.60776	1	0.497369	60.1094
GO:0000956~nuclear-transcribed mRNA catabolic process	4	0.888889	0.0522514	367	33	14219	4.69623	1	0.497918	60.3961
GO:0032446~protein modification by small protein conjugation	6	1.33333	0.0528276	367	79	14219	2.94257	1	0.499675	60.8096
GO:0051173~positive regulation of nitrogen compound metabolic process	21	4.66667	0.0533675	367	526	14219	1.54681	1	0.501165	61.1933
GO:0060284~regulation of cell development	9	2	0.0534134	367	159	14219	2.19305	1	0.499351	61.2258
GO:0050767~regulation of neurogenesis	8	1.77778	0.0544142	367	132	14219	2.34811	1	0.503866	61.9273
GO:0043523~regulation of neuron apoptosis	6	1.33333	0.055216	367	80	14219	2.90579	1	0.507002	62.4807
GO:0051057~positive regulation of small GTPase mediated signal transduction	3	0.666667	0.0556313	367	15	14219	7.74877	1	0.507596	62.7643
GO:0019229~regulation of vasoconstriction	3	0.666667	0.0556313	367	15	14219	7.74877	1	0.507596	62.7643
GO:0006605~protein targeting	8	1.77778	0.0562323	367	133	14219	2.33046	1	0.509373	63.1711
GO:0010647~positive regulation of cell communication	10	2.22222	0.0565721	367	189	14219	2.04994	1	0.509467	63.3993
GO:0009966~regulation of signal transduction	25	5.55556	0.0572985	367	661	14219	1.46535	1	0.511999	63.8827
GO:0006644~phospholipid metabolic process	9	2	0.0600577	367	163	14219	2.13923	1	0.527007	65.6645
GO:0017038~protein import	6	1.33333	0.0601774	367	82	14219	2.83492	1	0.52567	65.7398
GO:0030097~hemopoiesis	12	2.66667	0.0610206	367	251	14219	1.8523	1	0.528703	66.2665
GO:0060537~muscle tissue development	8	1.77778	0.0619111	367	136	14219	2.27905	1	0.531965	66.8144
GO:0019219~regulation of nucleobase, nucleoside, nucleotide and nucleic acid metabolic process	73	16.2222	0.0619453	367	2353	14219	1.202	1	0.530133	66.8353
GO:0043487~regulation of RNA stability	3	0.666667	0.062524	367	16	14219	7.26448	1	0.53152	67.1866
GO:0040007~growth	10	2.22222	0.0628336	367	193	14219	2.00745	1	0.53132	67.3732
GO:0009725~response to hormone stimulus	9	2	0.0635665	367	165	14219	2.1133	1	0.533577	67.8108
GO:0022613~ribonucleoprotein complex biogenesis	8	1.77778	0.0638791	367	137	14219	2.26242	1	0.533388	67.9958
GO:0042127~regulation of cell proliferation	21	4.66667	0.0643858	367	538	14219	1.51231	1	0.534312	68.2934
GO:0000302~response to reactive oxygen species	4	0.888889	0.0646817	367	36	14219	4.30487	1	0.534028	68.466
GO:0006950~response to stress	40	8.88889	0.0653146	367	1184	14219	1.30891	1	0.535652	68.8323
GO:0048545~response to steroid hormone stimulus	5	1.11111	0.0684362	367	60	14219	3.22866	1	0.550992	70.5809
GO:0042327~positive regulation of phosphorylation	5	1.11111	0.0684362	367	60	14219	3.22866	1	0.550992	70.5809
GO:0007623~circadian rhythm	4	0.888889	0.0691005	367	37	14219	4.18853	1	0.552634	70.9409
GO:0051171~regulation of nitrogen compound metabolic process	73	16.2222	0.0711397	367	2372	14219	1.19237	1	0.561559	72.0202
GO:0007264~small GTPase mediated signal transduction	12	2.66667	0.0714248	367	258	14219	1.80204	1	0.561111	72.168
GO:0031325~positive regulation of cellular metabolic process	24	5.33333	0.0716677	367	644	14219	1.44387	1	0.560447	72.2934
GO:0045893~positive regulation of transcription, DNA-dependent	17	3.77778	0.0721625	367	416	14219	1.58328	1	0.561102	72.5472
GO:0021536~diencephalon development	4	0.888889	0.0736523	367	38	14219	4.0783	1	0.566864	73.2982
GO:0045937~positive regulation of phosphate metabolic process	5	1.11111	0.0752959	367	62	14219	3.12451	1	0.573277	74.1042
GO:0010562~positive regulation of phosphorus metabolic process	5	1.11111	0.0752959	367	62	14219	3.12451	1	0.573277	74.1042
GO:0051254~positive regulation of RNA metabolic process	17	3.77778	0.0757895	367	419	14219	1.57195	1	0.57384	74.3417
GO:0010556~regulation of macromolecule biosynthetic process	73	16.2222	0.0758294	367	2381	14219	1.18786	1	0.572141	74.3608
GO:0044057~regulation of system process	10	2.22222	0.0765349	367	201	14219	1.92756	1	0.573755	74.6965
GO:0000060~protein import into nucleus, translocation	3	0.666667	0.0771041	367	18	14219	6.45731	1	0.574681	74.9644
GO:0009612~response to mechanical stimulus	4	0.888889	0.078334	367	39	14219	3.97373	1	0.578808	75.534
GO:0002009~morphogenesis of an epithelium	9	2	0.0788588	367	173	14219	2.01558	1	0.57948	75.7734
GO:0007611~learning or memory	6	1.33333	0.0794655	367	89	14219	2.61195	1	0.580536	76.0473
GO:0022403~cell cycle phase	14	3.11111	0.0830496	367	328	14219	1.6537	1	0.595505	77.6069
GO:0010810~regulation of cell-substrate adhesion	4	0.888889	0.0831424	367	40	14219	3.87439	1	0.594088	77.646
GO:0019637~organophosphate metabolic process	9	2	0.0851137	367	176	14219	1.98122	1	0.601224	78.4612
GO:0019724~B cell mediated immunity	5	1.11111	0.0862074	367	65	14219	2.9803	1	0.604293	78.9013
GO:0034613~cellular protein localization	13	2.88889	0.0870688	367	299	14219	1.68452	1	0.606291	79.242
GO:0051960~regulation of nervous system development	8	1.77778	0.0880156	367	148	14219	2.09426	1	0.608636	79.6104
GO:0009889~regulation of biosynthetic process	75	16.6667	0.0880615	367	2476	14219	1.17358	1	0.607032	79.6281
GO:0010035~response to inorganic substance	6	1.33333	0.0886323	367	92	14219	2.52677	1	0.607722	79.8471
GO:0048729~tissue morphogenesis	11	2.44444	0.0886862	367	238	14219	1.79068	1	0.60617	79.8677
GO:0040011~locomotion	15	3.33333	0.0891758	367	364	14219	1.59659	1	0.60651	80.0535
GO:0070727~cellular macromolecule localization	13	2.88889	0.0903575	367	301	14219	1.67332	1	0.609808	80.4955
GO:0006355~regulation of transcription, DNA-dependent	47	10.4444	0.0904507	367	1465	14219	1.24298	1	0.608444	80.5299
GO:0006996~organelle organization	36	8	0.0905669	367	1078	14219	1.29386	1	0.607186	80.5728
GO:0043066~negative regulation of apoptosis	11	2.44444	0.0911046	367	239	14219	1.78319	1	0.607722	80.7701
GO:0010557~positive regulation of macromolecule biosynthetic process	20	4.44444	0.0914967	367	530	14219	1.46203	1	0.607641	80.9128
GO:0045449~regulation of transcription	68	15.1111	0.0924273	367	2227	14219	1.18302	1	0.609814	81.2474
GO:0007566~embryo implantation	3	0.666667	0.0926249	367	20	14219	5.81158	1	0.608917	81.3178
GO:0006402~mRNA catabolic process	4	0.888889	0.0931264	367	42	14219	3.68989	1	0.609288	81.4952
GO:0010604~positive regulation of macromolecule metabolic process	23	5.11111	0.0950105	367	633	14219	1.40776	1	0.615317	82.1476
GO:0030155~regulation of cell adhesion	6	1.33333	0.0950361	367	94	14219	2.47301	1	0.613724	82.1564
GO:0001570~vasculogenesis	4	0.888889	0.0982952	367	43	14219	3.60408	1	0.625082	83.2336
GO:0045785~positive regulation of cell adhesion	4	0.888889	0.0982952	367	43	14219	3.60408	1	0.625082	83.2336
GO:0030252~growth hormone secretion	2	0.444444	0.0990633	367	4	14219	19.3719	1	0.626416	83.4784
GO:0042759~long-chain fatty acid biosynthetic process	2	0.444444	0.0990633	367	4	14219	19.3719	1	0.626416	83.4784
GO:0043069~negative regulation of programmed cell death	11	2.44444	0.099757	367	244	14219	1.74665	1	0.627446	83.6966

## Sheet: GO_Pathways
HEART
Term	Count	%	PValue	List Total	Pop Hits	Pop Total	Fold Enrichment	Bonferroni	Benjamini	FDR
mmu04510:Focal adhesion	19	4.2	7.85432e-05	190	198	5738	2.898	0.012	0.012	0.094
mmu05412:Arrhythmogenic right ventricular cardiomyopathy (ARVC)	10	2.2	0.000723491	190	75	5738	4.027	0.104	0.053	0.862
mmu04512:ECM-receptor interaction	10	2.2	0.0015099	190	83	5738	3.639	0.204	0.073	1.79
mmu04710:Circadian rhythm	4	0.9	0.00788103	190	13	5738	9.292	0.697	0.258	9.026
mmu05200:Pathways in cancer	20	4.4	0.00953802	190	323	5738	1.87	0.765	0.251	10.826
mmu04722:Neurotrophin signaling pathway	11	2.4	0.0102634	190	130	5738	2.555	0.789	0.229	11.603
mmu04810:Regulation of actin cytoskeleton	15	3.3	0.0119195	190	217	5738	2.088	0.836	0.228	13.356
mmu05410:Hypertrophic cardiomyopathy (HCM)	8	1.8	0.0201268	190	84	5738	2.876	0.954	0.319	21.579
mmu04350:TGF-beta signaling pathway	8	1.8	0.0239267	190	87	5738	2.777	0.974	0.334	25.139
mmu00565:Ether lipid metabolism	5	1.1	0.0269049	190	35	5738	4.314	0.984	0.338	27.824
mmu05211:Renal cell carcinoma	7	1.6	0.0270146	190	70	5738	3.02	0.984	0.313	27.921
mmu04720:Long-term potentiation	7	1.6	0.0270146	190	70	5738	3.02	0.984	0.313	27.921
mmu03040:Spliceosome	9	2	0.0512656	190	124	5738	2.192	1	0.484	46.697
mmu04010:MAPK signaling pathway	15	3.3	0.0534935	190	265	5738	1.709	1	0.472	48.174
mmu04310:Wnt signaling pathway	10	2.2	0.0566009	190	149	5738	2.027	1	0.467	50.172
mmu05216:Thyroid cancer	4	0.9	0.0686698	190	29	5738	4.166	1	0.511	57.281
mmu04530:Tight junction	9	2	0.0764231	190	135	5738	2.013	1	0.528	61.344
mmu04330:Notch signaling pathway	5	1.1	0.081276	190	50	5738	3.02	1	0.529	63.704
mmu05414:Dilated cardiomyopathy	7	1.6	0.0819604	190	92	5738	2.298	1	0.512	64.026
mmu04670:Leukocyte transendothelial migration	8	1.8	0.0967796	190	119	5738	2.03	1	0.555	70.386
LIVER
Term	Count	%	PValue	List Total	Pop Hits	Pop Total	Fold Enrichment	Bonferroni	Benjamini	FDR
mmu04710:Circadian rhythm	10	0.4	1.37248e-05	853	13	5738	5.174	0.003	0.003	0.017
mmu04520:Adherens junction	27	0.9	1.8216e-05	853	76	5738	2.39	0.003	0.002	0.023
mmu03040:Spliceosome	35	1.2	0.0001841	853	124	5738	1.899	0.034	0.011	0.228
mmu04120:Ubiquitin mediated proteolysis	36	1.3	0.00055613	853	136	5738	1.781	0.099	0.026	0.688
mmu00564:Glycerophospholipid metabolism	21	0.7	0.00123332	853	67	5738	2.108	0.207	0.045	1.519
mmu04920:Adipocytokine signaling pathway	21	0.7	0.00123332	853	67	5738	2.108	0.207	0.045	1.519
mmu00500:Starch and sucrose metabolism	14	0.5	0.00129916	853	36	5738	2.616	0.217	0.04	1.6
mmu00900:Terpenoid backbone biosynthesis	8	0.3	0.00204808	853	14	5738	3.844	0.32	0.054	2.512
mmu05215:Prostate cancer	25	0.9	0.00237963	853	90	5738	1.869	0.361	0.054	2.913
mmu05200:Pathways in cancer	66	2.3	0.00498951	853	323	5738	1.375	0.61	0.099	6.017
mmu00100:Steroid biosynthesis	8	0.3	0.00773474	853	17	5738	3.166	0.768	0.136	9.184
mmu00565:Ether lipid metabolism	12	0.4	0.00997117	853	35	5738	2.306	0.848	0.157	11.691
mmu05220:Chronic myeloid leukemia	20	0.7	0.013341	853	76	5738	1.77	0.92	0.19	15.349
mmu04210:Apoptosis	22	0.8	0.0143361	853	87	5738	1.701	0.934	0.188	16.402
mmu04510:Focal adhesion	42	1.5	0.014585	853	198	5738	1.427	0.937	0.179	16.664
mmu05221:Acute myeloid leukemia	16	0.6	0.0166314	853	57	5738	1.888	0.957	0.19	18.786
mmu00270:Cysteine and methionine metabolism	11	0.4	0.017931	853	33	5738	2.242	0.967	0.192	20.107
mmu04662:B cell receptor signaling pathway	20	0.7	0.0226986	853	80	5738	1.682	0.987	0.224	24.788
mmu00760:Nicotinate and nicotinamide metabolism	9	0.3	0.0238132	853	25	5738	2.422	0.989	0.223	25.846
mmu04540:Gap junction	21	0.7	0.0245307	853	86	5738	1.643	0.991	0.218	26.519
mmu04012:ErbB signaling pathway	21	0.7	0.0275738	853	87	5738	1.624	0.995	0.231	29.313
mmu04950:Maturity onset diabetes of the young	9	0.3	0.0300575	853	26	5738	2.329	0.997	0.239	31.521
mmu04910:Insulin signaling pathway	30	1.1	0.0301375	853	138	5738	1.462	0.997	0.23	31.591
mmu00310:Lysine degradation	12	0.4	0.0327359	853	41	5738	1.969	0.998	0.238	33.83
mmu04110:Cell cycle	28	1	0.0340285	853	128	5738	1.471	0.999	0.238	34.919
mmu05014:Amyotrophic lateral sclerosis (ALS)	15	0.5	0.0357764	853	57	5738	1.77	0.999	0.24	36.365
mmu00480:Glutathione metabolism	14	0.5	0.0369438	853	52	5738	1.811	0.999	0.238	37.314
mmu00561:Glycerolipid metabolism	13	0.5	0.0379241	853	47	5738	1.861	0.999	0.236	38.102
mmu03320:PPAR signaling pathway	19	0.7	0.0383639	853	79	5738	1.618	0.999	0.231	38.452
mmu00260:Glycine, serine and threonine metabolism	10	0.4	0.0385711	853	32	5738	2.102	0.999	0.225	38.616
mmu00240:Pyrimidine metabolism	22	0.8	0.0402514	853	96	5738	1.542	1	0.227	39.934
mmu05214:Glioma	16	0.6	0.0445678	853	64	5738	1.682	1	0.242	43.201
mmu05210:Colorectal cancer	20	0.7	0.0451788	853	86	5738	1.564	1	0.238	43.65
mmu05223:Non-small cell lung cancer	14	0.5	0.0487461	853	54	5738	1.744	1	0.248	46.207
mmu04114:Oocyte meiosis	25	0.9	0.04893	853	115	5738	1.462	1	0.242	46.336
mmu04370:VEGF signaling pathway	18	0.6	0.0506222	853	76	5738	1.593	1	0.243	47.509
mmu00520:Amino sugar and nucleotide sugar metabolism	12	0.4	0.052521	853	44	5738	1.835	1	0.246	48.796
mmu00230:Purine metabolism	32	1.1	0.0547951	853	157	5738	1.371	1	0.249	50.3
mmu04010:MAPK signaling pathway	50	1.8	0.0556889	853	265	5738	1.269	1	0.247	50.88
mmu00120:Primary bile acid biosynthesis	6	0.2	0.0592168	853	15	5738	2.691	1	0.255	53.109
mmu05212:Pancreatic cancer	17	0.6	0.0597618	853	72	5738	1.588	1	0.251	53.445
mmu02010:ABC transporters	12	0.4	0.0605877	853	45	5738	1.794	1	0.249	53.95
mmu04360:Axon guidance	27	0.9	0.0702125	853	131	5738	1.386	1	0.278	59.473
mmu04622:RIG-I-like receptor signaling pathway	16	0.6	0.0706096	853	68	5738	1.583	1	0.274	59.688
mmu05222:Small cell lung cancer	19	0.7	0.0715377	853	85	5738	1.504	1	0.272	60.184
mmu00680:Methane metabolism	4	0.1	0.0717898	853	7	5738	3.844	1	0.267	60.318
mmu04912:GnRH signaling pathway	21	0.7	0.0753076	853	97	5738	1.456	1	0.274	62.144
mmu00670:One carbon pool by folate	6	0.2	0.0759949	853	16	5738	2.523	1	0.271	62.492
mmu00030:Pentose phosphate pathway	8	0.3	0.0792838	853	26	5738	2.07	1	0.276	64.115
mmu00600:Sphingolipid metabolism	11	0.4	0.0831701	853	42	5738	1.762	1	0.283	65.95
mmu00650:Butanoate metabolism	10	0.4	0.0871853	853	37	5738	1.818	1	0.29	67.754
mmu01040:Biosynthesis of unsaturated fatty acids	8	0.3	0.0939642	853	27	5738	1.993	1	0.305	70.603
mmu00052:Galactose metabolism	8	0.3	0.0939642	853	27	5738	1.993	1	0.305	70.603
mmu04660:T cell receptor signaling pathway	24	0.8	0.0992508	853	118	5738	1.368	1	0.315	72.661
ADRENAL GL.
Term	Count	%	PValue	List Total	Pop Hits	Pop Total	Fold Enrichment	Bonferroni	Benjamini	FDR
mmu04710:Circadian rhythm	11	0.6	2.91457e-08	597	13	5738	8.133	0	0	0
mmu00100:Steroid biosynthesis	9	0.5	0.000134045	597	17	5738	5.088	0.024	0.012	0.166
mmu04010:MAPK signaling pathway	48	2.4	0.00013671	597	265	5738	1.741	0.025	0.008	0.169
mmu00230:Purine metabolism	31	1.6	0.000634476	597	157	5738	1.898	0.111	0.029	0.782
mmu00240:Pyrimidine metabolism	21	1.1	0.00169612	597	96	5738	2.102	0.27	0.061	2.079
mmu00900:Terpenoid backbone biosynthesis	7	0.4	0.00177019	597	14	5738	4.806	0.279	0.053	2.168
mmu04540:Gap junction	18	0.9	0.00642968	597	86	5738	2.012	0.697	0.157	7.671
mmu04012:ErbB signaling pathway	18	0.9	0.00724475	597	87	5738	1.989	0.74	0.155	8.604
mmu04360:Axon guidance	24	1.2	0.0078076	597	131	5738	1.761	0.765	0.149	9.243
mmu04920:Adipocytokine signaling pathway	15	0.8	0.0078175	597	67	5738	2.152	0.766	0.135	9.255
mmu04510:Focal adhesion	32	1.6	0.012318	597	198	5738	1.553	0.899	0.188	14.219
mmu03040:Spliceosome	22	1.1	0.015935	597	124	5738	1.705	0.949	0.219	18.026
mmu04144:Endocytosis	32	1.6	0.0161655	597	202	5738	1.523	0.951	0.207	18.263
mmu00750:Vitamin B6 metabolism	4	0.2	0.017537	597	6	5738	6.408	0.962	0.208	19.662
mmu04912:GnRH signaling pathway	18	0.9	0.0208285	597	97	5738	1.784	0.98	0.229	22.929
mmu04666:Fc gamma R-mediated phagocytosis	18	0.9	0.0228624	597	98	5738	1.765	0.986	0.235	24.887
mmu04520:Adherens junction	15	0.8	0.0230164	597	76	5738	1.897	0.987	0.224	25.034
mmu03030:DNA replication	9	0.5	0.024179	597	35	5738	2.472	0.989	0.222	26.13
mmu00250:Alanine, aspartate and glutamate metabolism	8	0.4	0.0306714	597	30	5738	2.563	0.997	0.262	31.987
mmu04062:Chemokine signaling pathway	28	1.4	0.0350026	597	182	5738	1.479	0.999	0.281	35.653
mmu04670:Leukocyte transendothelial migration	20	1	0.0368384	597	119	5738	1.615	0.999	0.282	37.151
mmu04810:Regulation of actin cytoskeleton	32	1.6	0.0397993	597	217	5738	1.417	0.999	0.289	39.501
mmu04110:Cell cycle	21	1.1	0.0400879	597	128	5738	1.577	0.999	0.28	39.725
mmu04120:Ubiquitin mediated proteolysis	22	1.1	0.040317	597	136	5738	1.555	1	0.272	39.903
mmu04630:Jak-STAT signaling pathway	24	1.2	0.0403958	597	152	5738	1.518	1	0.263	39.964
mmu05215:Prostate cancer	16	0.8	0.0429207	597	90	5738	1.709	1	0.268	41.89
mmu04512:ECM-receptor interaction	15	0.8	0.0452762	597	83	5738	1.737	1	0.272	43.635
mmu04370:VEGF signaling pathway	14	0.7	0.0476443	597	76	5738	1.771	1	0.276	45.341
mmu05211:Renal cell carcinoma	13	0.7	0.054889	597	70	5738	1.785	1	0.302	50.269
mmu00410:beta-Alanine metabolism	6	0.3	0.0705995	597	22	5738	2.621	1	0.363	59.584
mmu00650:Butanoate metabolism	8	0.4	0.08285	597	37	5738	2.078	1	0.403	65.704
mmu00480:Glutathione metabolism	10	0.5	0.0848759	597	52	5738	1.848	1	0.401	66.63
mmu02010:ABC transporters	9	0.5	0.0891574	597	45	5738	1.922	1	0.408	68.511
mmu00330:Arginine and proline metabolism	10	0.5	0.0933361	597	53	5738	1.813	1	0.413	70.253

## Sheet: ProbesetLists
Circadian probesets
Adrenal	Liver	Heart
1415674_a_at	1415670_at	AFFX-MurFAS_at
1415690_at	1415673_at	AFFX-TransRecMur/X57349_3_at
1415743_at	1415689_s_at	92567_at
1415756_a_at	1415691_at	92580_at
1415759_a_at	1415707_at	92642_at
1415761_at	1415712_at	92773_at
1415774_at	1415716_a_at	92786_at
1415800_at	1415723_at	92820_at
1415801_at	1415725_at	92836_at
1415806_at	1415726_at	92876_at
1415832_at	1415730_at	93015_at
1415871_at	1415733_a_at	93028_at
1415899_at	1415743_at	93039_at
1415925_a_at	1415751_at	93045_at
1415926_at	1415764_at	93046_at
1415932_x_at	1415767_at	93076_at
1415940_at	1415778_at	93093_at
1415943_at	1415788_at	93102_f_at
1415945_at	1415802_at	93266_at
1415951_at	1415819_a_at	93288_at
1415972_at	1415828_a_at	93306_at
1415973_at	1415840_at	93324_at
1415978_at	1415850_at	93330_at
1415993_at	1415855_at	93364_at
1415994_at	1415860_at	93527_at
1415995_at	1415890_at	93528_s_at
1415996_at	1415892_at	93546_s_at
1415997_at	1415893_at	93547_at
1416003_at	1415904_at	93559_at
1416011_x_at	1415909_at	93741_at
1416020_a_at	1415925_a_at	93747_at
1416028_a_at	1415926_at	93782_at
1416039_x_at	1415928_a_at	93818_g_at
1416053_at	1415935_at	93829_at
1416077_at	1415936_at	93966_at
1416081_at	1415940_at	93975_at
1416097_at	1415943_at	94003_at
1416101_a_at	1415944_at	94044_at
1416108_a_at	1415965_at	94055_at
1416118_at	1415972_at	94226_at
1416125_at	1415975_at	94235_at
1416126_at	1415981_at	94239_at
1416162_at	1415985_at	94252_at
1416172_at	1415988_at	94255_g_at
1416192_at	1415989_at	94256_at
1416203_at	1415993_at	94258_at
1416211_a_at	1415995_at	94276_at
1416226_at	1416014_at	94279_at
1416229_at	1416016_at	94303_at
1416230_at	1416029_at	94826_at
1416239_at	1416030_a_at	94865_at
1416251_at	1416041_at	95404_at
1416288_at	1416042_s_at	95445_at
1416289_at	1416044_at	95457_at
1416301_a_at	1416045_a_at	95474_at
1416303_at	1416048_at	95486_at
1416304_at	1416049_at	95493_at
1416316_at	1416050_a_at	95508_at
1416318_at	1416060_at	96010_at
1416326_at	1416066_at	96018_r_at
1416332_at	1416067_at	96048_at
1416346_at	1416078_s_at	96056_at
1416354_at	1416081_at	96084_at
1416360_at	1416083_at	96662_at
1416362_a_at	1416084_at	97203_at
1416368_at	1416085_s_at	97224_at
1416370_at	1416086_at	97271_at
1416371_at	1416093_a_at	97316_at
1416394_at	1416101_a_at	97808_at
1416396_at	1416125_at	97830_at
1416403_at	1416129_at	97834_g_at
1416431_at	1416130_at	97857_at
1416432_at	1416138_at	97864_at
1416442_at	1416150_a_at	97870_s_at
1416462_at	1416151_at	97897_at
1416467_at	1416152_a_at	98880_at
1416468_at	1416156_at	98905_at
1416505_at	1416158_at	98908_at
1416514_a_at	1416159_at	98910_at
1416516_at	1416160_at	98928_at
1416525_at	1416161_at	98937_at
1416532_at	1416171_at	98957_at
1416563_at	1416173_at	94448_at
1416573_at	1416180_a_at	94452_g_at
1416576_at	1416181_at	94461_at
1416580_a_at	1416187_s_at	94486_at
1416588_at	1416188_at	94488_at
1416593_at	1416199_at	94489_at
1416605_at	1416216_at	94499_at
1416606_s_at	1416229_at	94521_at
1416610_a_at	1416236_a_at	94535_at
1416634_at	1416249_at	94555_at
1416654_at	1416256_a_at	95057_at
1416655_at	1416257_at	95059_at
1416683_at	1416258_at	95062_at
1416685_s_at	1416261_at	95078_at
1416688_at	1416262_at	95092_at
1416689_at	1416267_at	95096_at
1416693_at	1416273_at	95109_at
1416696_at	1416288_at	95112_f_at
1416706_at	1416303_at	95117_at
1416723_at	1416304_at	95124_i_at
1416724_x_at	1416315_at	95134_at
1416732_at	1416317_a_at	95649_at
1416740_at	1416318_at	95655_at
1416762_at	1416321_s_at	95680_at
1416773_at	1416323_at	95725_at
1416776_at	1416324_s_at	95744_at
1416781_at	1416328_a_at	95749_at
1416786_at	1416332_at	95752_at
1416794_at	1416345_at	96286_at
1416805_at	1416346_at	96302_at
1416810_at	1416349_at	96354_at
1416816_at	1416360_at	96841_at
1416823_a_at	1416362_a_at	96850_at
1416834_x_at	1416365_at	96852_at
1416840_at	1416374_at	96865_at
1416846_a_at	1416375_at	96896_at
1416863_at	1416378_at	96939_at
1416866_at	1416387_at	96941_at
1416893_at	1416401_at	97459_at
1416895_at	1416406_at	97473_at
1416928_at	1416414_at	97516_at
1416933_at	1416418_at	97533_at
1416934_at	1416419_s_at	98042_at
1416936_at	1416424_at	98047_at
1416938_at	1416427_at	98079_at
1416953_at	1416431_at	98114_at
1416958_at	1416432_at	98154_at
1416964_at	1416435_at	98539_at
1416997_a_at	1416439_at	98580_at
1417000_at	1416448_at	98610_at
1417028_a_at	1416461_at	98616_f_at
1417032_at	1416462_at	98628_f_at
1417037_at	1416463_at	98629_f_at
1417038_at	1416481_s_at	99080_at
1417041_at	1416488_at	99087_at
1417052_at	1416489_at	99102_at
1417057_a_at	1416492_at	99107_at
1417061_at	1416493_at	99109_at
1417065_at	1416497_at	99120_f_at
1417077_at	1416504_at	99184_at
1417085_at	1416511_a_at	99574_at
1417087_at	1416527_at	99608_at
1417100_at	1416530_a_at	100048_at
1417107_at	1416532_at	100058_at
1417109_at	1416535_at	100064_f_at
1417114_at	1416542_at	100065_r_at
1417138_s_at	1416549_at	100066_at
1417149_at	1416551_at	100072_at
1417161_at	1416553_at	100084_at
1417168_a_at	1416554_at	100133_at
1417169_at	1416572_at	100522_s_at
1417175_at	1416574_at	100540_at
1417176_at	1416589_at	100555_at
1417190_at	1416592_at	100560_at
1417191_at	1416593_at	101002_at
1417195_at	1416600_a_at	101039_at
1417203_at	1416601_a_at	101045_at
1417236_at	1416606_s_at	101061_at
1417240_at	1416608_a_at	101064_at
1417252_at	1416609_at	101090_at
1417253_at	1416618_at	101093_at
1417254_at	1416632_at	101485_at
1417267_s_at	1416648_at	101524_at
1417268_at	1416661_at	101529_g_at
1417273_at	1416666_at	101538_i_at
1417293_at	1416683_at	101539_f_at
1417295_at	1416690_at	101585_at
1417298_at	1416700_at	101591_at
1417301_at	1416726_s_at	101960_at
1417303_at	1416730_at	101966_s_at
1417310_at	1416738_at	102002_at
1417311_at	1416739_a_at	102039_at
1417319_at	1416750_at	102054_at
1417321_at	1416755_at	102059_at
1417339_a_at	1416756_at	102322_at
1417352_s_at	1416762_at	102331_at
1417356_at	1416773_at	102332_at
1417360_at	1416774_at	102344_s_at
1417373_a_at	1416782_s_at	102370_at
1417374_at	1416793_at	102382_at
1417377_at	1416794_at	102763_at
1417379_at	1416799_at	102767_at
1417380_at	1416800_at	102797_at
1417394_at	1416811_s_at	102852_at
1417397_at	1416816_at	102859_at
1417409_at	1416831_at	103011_at
1417430_at	1416832_at	103033_at
1417431_a_at	1416833_at	103035_at
1417458_s_at	1416835_s_at	103370_at
1417471_s_at	1416836_at	103394_at
1417501_at	1416841_at	103414_at
1417502_at	1416846_a_at	103416_at
1417503_at	1416854_at	103423_at
1417515_at	1416855_at	103556_at
1417529_at	1416860_s_at	103557_at
1417566_at	1416866_at	103592_at
1417570_at	1416895_at	103606_r_at
1417571_at	1416896_at	103639_at
1417574_at	1416917_at	103850_at
1417602_at	1416921_x_at	103854_at
1417612_at	1416924_at	104045_at
1417619_at	1416925_at	104079_at
1417622_at	1416933_at	104118_at
1417638_at	1416938_at	104120_at
1417642_at	1416951_a_at	104145_at
1417655_a_at	1416952_at	104154_at
1417665_a_at	1416953_at	104277_at
1417673_at	1416958_at	104283_at
1417707_at	1416959_at	104290_at
1417726_at	1416960_at	104302_f_at
1417731_at	1416963_at	104320_at
1417736_at	1416968_a_at	104338_r_at
1417789_at	1416972_at	104365_at
1417820_at	1416987_at	104386_f_at
1417823_at	1416996_at	104390_at
1417825_at	1417008_at	104538_at
1417826_at	1417014_at	104567_at
1417839_at	1417027_at	104577_at
1417841_at	1417028_a_at	104602_at
1417856_at	1417029_a_at	104611_at
1417857_at	1417032_at	104612_g_at
1417883_at	1417033_at	104624_at
1417890_at	1417038_at	104632_at
1417902_at	1417040_a_at	104701_at
1417910_at	1417042_at	104709_at
1417913_at	1417054_a_at	104719_at
1417921_at	1417055_at	104766_at
1417928_at	1417057_a_at	94362_at
1417936_at	1417060_at	94380_at
1417941_at	1417061_at	94384_at
1417947_at	1417065_at	94406_at
1417951_at	1417066_at	94432_at
1417955_at	1417067_s_at	95016_at
1417966_at	1417084_at	95018_r_at
1417968_a_at	1417087_at	95530_at
1417978_at	1417091_at	95531_at
1418003_at	1417092_at	95542_at
1418011_a_at	1417101_at	95543_at
1418021_at	1417105_at	95575_r_at
1418025_at	1417112_at	95590_at
1418052_at	1417120_at	95607_at
1418083_at	1417130_s_at	95614_at
1418100_at	1417136_s_at	95617_at
1418102_at	1417149_at	96128_at
1418123_at	1417161_at	96172_at
1418133_at	1417168_a_at	96206_at
1418144_a_at	1417169_at	96232_at
1418154_at	1417174_at	96736_at
1418168_at	1417190_at	96764_at
1418170_a_at	1417203_at	96771_at
1418171_at	1417209_at	96791_at
1418174_at	1417212_at	97319_at
1418180_at	1417231_at	97339_at
1418185_at	1417232_at	97354_at
1418186_at	1417233_at	97367_at
1418187_at	1417236_at	97429_at
1418191_at	1417251_at	97967_at
1418198_a_at	1417254_at	97980_at
1418211_at	1417261_at	98007_at
1418251_at	1417266_at	98024_at
1418253_a_at	1417269_at	98419_at
1418257_at	1417272_at	98432_at
1418275_a_at	1417273_at	98506_r_at
1418286_a_at	1417274_at	98507_at
1418295_s_at	1417279_at	98965_at
1418296_at	1417291_at	99019_at
1418315_at	1417292_at	99034_at
1418326_at	1417295_at	99055_at
1418341_at	1417303_at	99076_at
1418366_at	1417306_at	99481_at
1418382_at	1417311_at	99503_at
1418391_at	1417315_at	99524_at
1418419_at	1417324_at	99962_at
1418427_at	1417327_at	100887_at
1418432_at	1417329_at	100915_at
1418445_at	1417339_a_at	100948_at
1418446_at	1417340_at	100961_at
1418448_at	1417373_a_at	100979_at
1418455_at	1417374_at	100980_at
1418486_at	1417400_at	100982_at
1418508_a_at	1417401_at	101426_at
1418528_a_at	1417403_at	101450_at
1418561_at	1417404_at	101457_at
1418570_at	1417408_at	101469_at
1418580_at	1417424_at	101843_at
1418582_at	1417426_at	101844_at
1418591_at	1417429_at	101867_at
1418596_at	1417431_a_at	101902_at
1418615_at	1417434_at	101938_at
1418620_at	1417435_at	101940_at
1418628_at	1417440_at	101943_at
1418659_at	1417444_at	101948_at
1418660_at	1417457_at	102217_at
1418697_at	1417458_s_at	102222_at
1418701_at	1417471_s_at	102223_at
1418702_a_at	1417472_at	102227_g_at
1418708_at	1417474_at	102247_at
1418710_at	1417480_at	102248_f_at
1418712_at	1417498_at	102295_at
1418714_at	1417499_at	102624_at
1418739_at	1417500_a_at	102645_at
1418762_at	1417501_at	102646_at
1418791_at	1417506_at	102724_at
1418826_at	1417511_at	102727_at
1418840_at	1417512_at	102734_at
1418857_at	1417513_at	102866_at
1418901_at	1417533_a_at	102870_at
1418912_at	1417534_at	102916_s_at
1418932_at	1417540_at	102922_at
1418936_at	1417566_at	102955_at
1418972_at	1417568_at	102958_at
1418997_at	1417592_at	103226_at
1419030_at	1417594_at	103243_at
1419037_at	1417598_a_at	103247_at
1419053_at	1417602_at	103276_at
1419061_at	1417606_a_at	103467_g_at
1419062_at	1417611_at	103506_f_at
1419070_at	1417628_at	103552_at
1419072_at	1417636_at	103554_at
1419077_at	1417647_at	103697_at
1419088_at	1417654_at	103709_at
1419144_at	1417659_at	103712_at
1419147_at	1417665_a_at	103723_at
1419155_a_at	1417666_at	103736_at
1419156_at	1417667_a_at	103743_at
1419157_at	1417673_at	103745_at
1419176_at	1417689_a_at	103755_at
1419179_at	1417693_a_at	103791_at
1419180_at	1417699_at	103947_at
1419188_s_at	1417702_a_at	103957_at
1419216_at	1417707_at	104158_at
1419243_at	1417742_a_at	104176_at
1419251_at	1417743_at	104184_at
1419255_at	1417749_a_at	104188_at
1419270_a_at	1417754_at	104208_at
1419281_a_at	1417764_at	104215_at
1419287_at	1417767_at	104249_g_at
1419292_at	1417783_at	104264_at
1419301_at	1417793_at	104265_at
1419351_a_at	1417797_a_at	104464_s_at
1419352_at	1417801_a_at	104480_at
1419356_at	1417811_at	104492_at
1419358_at	1417815_a_at	104503_at
1419365_at	1417818_at	104506_at
1419366_at	1417819_at	104512_at
1419398_a_at	1417828_at	104638_at
1419426_s_at	1417832_at	104651_at
1419435_at	1417843_s_at	104673_at
1419456_at	1417850_at	104681_at
1419470_at	1417851_at	104694_at
1419472_s_at	1417854_at	104697_at
1419486_at	1417857_at	92216_at
1419490_at	1417860_a_at	92256_at
1419538_at	1417871_at	92271_at
1419548_at	1417877_at	92350_at
1419559_at	1417880_at	92372_at
1419565_a_at	1417883_at	92376_at
1419574_at	1417884_at	92450_at
1419575_s_at	1417886_at	93214_at
1419583_at	1417891_at	93392_at
1419598_at	1417896_at	93451_at
1419599_s_at	1417902_at	93455_s_at
1419638_at	1417904_at	93612_at
1419639_at	1417921_at	93620_at
1419647_a_at	1417930_at	93634_at
1419648_at	1417931_at	93667_at
1419672_at	1417937_at	93694_at
1419703_at	1417965_at	93701_at
1419723_at	1417967_at	93852_at
1419725_at	1417968_a_at	93859_at
1419752_at	1417969_at	93882_f_at
1419753_at	1417977_at	93902_at
1419754_at	1417980_a_at	94699_at
1419758_at	1417981_at	94715_at
1419759_at	1417982_at	94739_at
1419812_s_at	1417987_at	94768_at
1419876_at	1418015_at	95386_at
1419877_x_at	1418016_at	95885_at
1419905_s_at	1418018_at	95886_g_at
1419933_at	1418021_at	96526_at
1419943_s_at	1418025_at	96534_at
1420008_s_at	1418031_at	96573_at
1420013_s_at	1418071_s_at	97164_at
1420054_s_at	1418099_at	97171_f_at
1420093_s_at	1418102_at	97187_at
1420142_s_at	1418121_at	98322_at
1420150_at	1418125_at	98331_at
1420285_at	1418128_at	98335_at
1420310_at	1418135_at	98385_at
1420385_at	1418138_at	98386_s_at
1420394_s_at	1418146_a_at	98766_at
1420451_at	1418150_at	98767_at
1420478_at	1418151_at	98855_r_at
1420493_a_at	1418164_at	99364_at
1420499_at	1418168_at	99366_at
1420534_at	1418170_a_at	99415_at
1420535_a_at	1418174_at	99823_r_at
1420540_a_at	1418183_a_at	99901_at
1420548_a_at	1418188_a_at	100280_at
1420609_at	1418189_s_at	100320_at
1420622_a_at	1418191_at	100323_at
1420623_x_at	1418196_at	94665_at
1420640_at	1418206_at	97652_at
1420666_at	1418209_a_at	100708_at
1420667_at	1418237_s_at	100713_at
1420686_at	1418241_at	101157_at
1420703_at	1418244_at	101207_at
1420714_at	1418249_at	101618_r_at
1420731_a_at	1418250_at	102163_at
1420745_a_at	1418253_a_at	160094_at
1420752_at	1418258_s_at	160117_at
1420761_at	1418265_s_at	160177_at
1420762_a_at	1418275_a_at	160179_at
1420833_at	1418286_a_at	160189_at
1420835_at	1418288_at	160208_at
1420836_at	1418300_a_at	160246_at
1420842_at	1418301_at	160275_at
1420852_a_at	1418311_at	160277_at
1420910_at	1418322_at	160309_at
1420934_a_at	1418334_at	160339_at
1420935_a_at	1418337_at	160353_i_at
1420940_x_at	1418352_at	160358_at
1420942_s_at	1418356_at	160391_at
1420947_at	1418359_at	160406_at
1420954_a_at	1418369_at	160423_at
1420955_at	1418370_at	160469_at
1420980_at	1418380_at	160483_at
1420981_a_at	1418386_at	160519_at
1421008_at	1418387_at	160559_at
1421009_at	1418388_s_at	160571_at
1421022_x_at	1418390_at	160644_at
1421028_a_at	1418412_at	160661_at
1421034_a_at	1418419_at	160662_r_at
1421037_at	1418428_at	160725_at
1421047_at	1418437_a_at	160726_at
1421058_at	1418443_at	160727_at
1421087_at	1418444_a_at	160751_i_at
1421093_at	1418445_at	160759_at
1421101_a_at	1418446_at	160782_at
1421116_a_at	1418458_at	160783_at
1421141_a_at	1418460_at	160800_at
1421142_s_at	1418461_at	160806_at
1421145_at	1418469_at	160808_at
1421148_a_at	1418472_at	160823_at
1421163_a_at	1418486_at	160832_at
1421193_a_at	1418488_s_at	160841_at
1421195_at	1418492_at	160867_at
1421260_a_at	1418495_at	160885_at
1421269_at	1418518_at	160890_at
1421297_a_at	1418547_at	160908_r_at
1421314_at	1418553_at	160936_at
1421320_a_at	1418565_at	160960_at
1421321_a_at	1418571_at	160961_at
1421323_a_at	1418577_at	160966_at
1421324_a_at	1418583_at	160976_at
1421344_a_at	1418586_at	161011_at
1421384_at	1418587_at	161111_f_at
1421399_at	1418591_at	161348_r_at
1421425_a_at	1418596_at	161469_r_at
1421462_a_at	1418600_at	161494_f_at
1421467_at	1418603_at	161524_r_at
1421469_a_at	1418604_at	161569_f_at
1421497_at	1418607_at	161703_f_at
1421555_at	1418629_a_at	161770_f_at
1421571_a_at	1418631_at
1421631_at	1418644_a_at
1421662_a_at	1418645_at
1421679_a_at	1418659_at
1421690_s_at	1418660_at
1421811_at	1418664_at
1421816_at	1418667_at
1421819_a_at	1418701_at
1421821_at	1418703_at
1421834_at	1418706_at
1421835_at	1418739_at
1421840_at	1418746_at
1421845_at	1418760_at
1421872_at	1418764_a_at
1421873_s_at	1418766_s_at
1421895_at	1418776_at
1421899_a_at	1418780_at
1421918_at	1418789_at
1421937_at	1418815_at
1421943_at	1418825_at
1421957_a_at	1418826_at
1421966_at	1418828_at
1421968_a_at	1418833_at
1421989_s_at	1418840_at
1422018_at	1418850_at
1422022_at	1418857_at
1422031_a_at	1418858_at
1422122_at	1418865_at
1422139_at	1418892_at
1422146_at	1418896_a_at
1422155_at	1418898_at
1422157_a_at	1418901_at
1422201_at	1418907_at
1422234_at	1418911_s_at
1422264_s_at	1418923_at
1422345_s_at	1418925_at
1422356_at	1418932_at
1422403_at	1418940_at
1422404_x_at	1418946_at
1422414_a_at	1418968_at
1422418_s_at	1418970_a_at
1422430_at	1418971_x_at
1422432_at	1418972_at
1422451_at	1418979_at
1422455_s_at	1418982_at
1422456_at	1419024_at
1422507_at	1419026_at
1422509_at	1419030_at
1422514_at	1419031_at
1422526_at	1419040_at
1422533_at	1419061_at
1422537_a_at	1419070_at
1422544_at	1419089_at
1422556_at	1419102_at
1422574_at	1419103_a_at
1422579_at	1419104_at
1422581_at	1419111_at
1422582_at	1419123_a_at
1422600_at	1419144_at
1422608_at	1419146_a_at
1422609_at	1419172_at
1422614_s_at	1419173_at
1422624_at	1419174_at
1422660_at	1419181_at
1422703_at	1419185_a_at
1422704_at	1419197_x_at
1422706_at	1419256_at
1422710_a_at	1419263_a_at
1422711_a_at	1419273_at
1422753_a_at	1419274_at
1422759_a_at	1419276_at
1422766_at	1419281_a_at
1422768_at	1419301_at
1422788_at	1419308_at
1422789_at	1419310_s_at
1422795_at	1419318_at
1422797_at	1419319_at
1422804_at	1419322_at
1422805_a_at	1419350_at
1422809_at	1419351_a_at
1422820_at	1419352_at
1422848_a_at	1419356_at
1422866_at	1419359_at
1422869_at	1419365_at
1422878_at	1419369_at
1422883_at	1419384_at
1422894_at	1419385_a_at
1422905_s_at	1419393_at
1422906_at	1419395_at
1422912_at	1419401_at
1422943_a_at	1419423_at
1422948_s_at	1419428_a_at
1422965_at	1419450_at
1422998_a_at	1419459_a_at
1423039_a_at	1419462_s_at
1423043_s_at	1419477_at
1423045_at	1419491_at
1423057_at	1419520_at
1423060_at	1419522_at
1423062_at	1419536_a_at
1423063_at	1419543_a_at
1423074_at	1419545_a_at
1423078_a_at	1419546_at
1423087_a_at	1419547_at
1423089_at	1419554_at
1423101_at	1419582_at
1423103_at	1419583_at
1423117_at	1419598_at
1423130_a_at	1419599_s_at
1423143_at	1419614_at
1423144_at	1419630_a_at
1423158_at	1419636_at
1423161_s_at	1419637_s_at
1423162_s_at	1419650_at
1423165_a_at	1419655_at
1423167_at	1419703_at
1423168_at	1419748_at
1423213_at	1419752_at
1423237_at	1419753_at
1423284_at	1419758_at
1423299_at	1419759_at
1423300_at	1419803_s_at
1423303_at	1419811_at
1423308_at	1419816_s_at
1423317_at	1419820_at
1423319_at	1419824_a_at
1423368_at	1419835_s_at
1423371_at	1419839_x_at
1423372_at	1419866_s_at
1423375_at	1419867_a_at
1423390_at	1419879_s_at
1423405_at	1419906_at
1423411_at	1419924_at
1423418_at	1419954_s_at
1423419_at	1419988_at
1423436_at	1420013_s_at
1423437_at	1420024_s_at
1423439_at	1420033_s_at
1423447_at	1420046_s_at
1423452_at	1420054_s_at
1423457_at	1420088_at
1423481_at	1420089_at
1423495_at	1420091_s_at
1423502_at	1420093_s_at
1423505_at	1420123_at
1423531_a_at	1420136_a_at
1423551_at	1420138_at
1423554_at	1420326_s_at
1423555_a_at	1420339_at
1423574_s_at	1420342_at
1423578_at	1420362_a_at
1423587_a_at	1420405_at
1423597_at	1420410_at
1423620_at	1420411_a_at
1423630_at	1420427_a_at
1423632_at	1420441_at
1423642_at	1420451_at
1423644_at	1420481_at
1423648_at	1420499_at
1423670_a_at	1420502_at
1423680_at	1420531_at
1423690_s_at	1420540_a_at
1423709_s_at	1420542_at
1423723_s_at	1420548_a_at
1423742_at	1420567_at
1423749_s_at	1420583_a_at
1423756_s_at	1420592_a_at
1423757_x_at	1420603_s_at
1423761_at	1420609_at
1423767_at	1420616_at
1423771_at	1420617_at
1423796_at	1420618_at
1423804_a_at	1420622_a_at
1423805_at	1420623_x_at
1423820_at	1420631_a_at
1423831_at	1420632_a_at
1423835_at	1420646_at
1423836_at	1420649_at
1423847_at	1420656_at
1423854_a_at	1420673_a_at
1423869_s_at	1420722_at
1423883_at	1420725_at
1423946_at	1420726_x_at
1423951_at	1420760_s_at
1423958_a_at	1420772_a_at
1423971_at	1420808_at
1423979_a_at	1420816_at
1423981_x_at	1420840_at
1423983_at	1420841_at
1424014_at	1420842_at
1424033_at	1420843_at
1424048_a_at	1420847_a_at
1424055_at	1420870_at
1424062_at	1420913_at
1424065_at	1420927_at
1424067_at	1420928_at
1424072_at	1420935_a_at
1424089_a_at	1420946_at
1424101_at	1420947_at
1424105_a_at	1420959_at
1424109_a_at	1420965_a_at
1424110_a_at	1420966_at
1424120_at	1420975_at
1424122_s_at	1421009_at
1424126_at	1421011_at
1424132_at	1421013_at
1424136_a_at	1421023_at
1424141_at	1421029_a_at
1424147_at	1421037_at
1424175_at	1421087_at
1424176_a_at	1421088_at
1424211_at	1421140_a_at
1424230_at	1421143_at
1424251_a_at	1421156_a_at
1424258_at	1421182_at
1424267_at	1421212_at
1424269_a_at	1421214_at
1424288_at	1421217_a_at
1424299_at	1421221_at
1424312_at	1421225_a_at
1424315_at	1421258_a_at
1424354_at	1421259_at
1424359_at	1421260_a_at
1424367_a_at	1421262_at
1424376_at	1421267_a_at
1424394_at	1421321_a_at
1424429_s_at	1421322_a_at
1424437_s_at	1421340_at
1424440_at	1421345_at
1424456_at	1421394_a_at
1424457_at	1421402_at
1424460_s_at	1421410_a_at
1424474_a_at	1421411_at
1424478_at	1421469_a_at
1424484_at	1421487_a_at
1424508_at	1421504_at
1424518_at	1421545_a_at
1424534_at	1421550_a_at
1424538_at	1421605_a_at
1424571_at	1421609_a_at
1424573_at	1421622_a_at
1424574_at	1421654_a_at
1424575_at	1421679_a_at
1424589_s_at	1421681_at
1424596_s_at	1421709_a_at
1424598_at	1421786_at
1424599_at	1421824_at
1424614_at	1421829_at
1424621_at	1421830_at
1424626_at	1421835_at
1424634_at	1421836_at
1424638_at	1421844_at
1424659_at	1421848_at
1424683_at	1421852_at
1424696_at	1421884_at
1424704_at	1421899_a_at
1424719_a_at	1421910_at
1424733_at	1421915_a_at
1424775_at	1421918_at
1424786_s_at	1421921_at
1424812_at	1421943_at
1424815_at	1421955_a_at
1424823_s_at	1421973_at
1424848_at	1421976_at
1424854_at	1421977_at
1424857_a_at	1421990_at
1424863_a_at	1422017_s_at
1424886_at	1422053_at
1424902_at	1422061_at
1424903_at	1422062_at
1424937_at	1422070_at
1425016_at	1422076_at
1425019_at	1422077_at
1425028_a_at	1422100_at
1425050_at	1422102_a_at
1425099_a_at	1422103_a_at
1425107_a_at	1422123_s_at
1425111_at	1422135_at
1425115_at	1422155_at
1425126_at	1422178_a_at
1425139_at	1422183_a_at
1425142_a_at	1422185_a_at
1425156_at	1422198_a_at
1425177_at	1422206_at
1425216_at	1422230_s_at
1425235_s_at	1422257_s_at
1425280_at	1422264_s_at
1425290_at	1422270_a_at
1425293_a_at	1422286_a_at
1425305_at	1422327_s_at
1425327_at	1422397_a_at
1425328_at	1422455_s_at
1425355_at	1422457_s_at
1425388_a_at	1422461_at
1425439_a_at	1422469_at
1425440_x_at	1422470_at
1425459_at	1422473_at
1425463_at	1422474_at
1425485_at	1422478_a_at
1425531_at	1422479_at
1425557_x_at	1422483_a_at
1425560_a_at	1422484_at
1425567_a_at	1422485_at
1425568_a_at	1422486_a_at
1425599_a_at	1422487_at
1425600_a_at	1422513_at
1425611_a_at	1422517_a_at
1425620_at	1422521_at
1425702_a_at	1422526_at
1425749_at	1422528_a_at
1425760_a_at	1422535_at
1425780_a_at	1422537_a_at
1425792_a_at	1422551_at
1425793_a_at	1422556_at
1425814_a_at	1422557_s_at
1425824_a_at	1422560_at
1425834_a_at	1422565_s_at
1425837_a_at	1422568_at
1425861_x_at	1422569_at
1425893_a_at	1422578_at
1425898_x_at	1422584_at
1425911_a_at	1422601_at
1425921_a_at	1422602_a_at
1425948_a_at	1422609_at
1425964_x_at	1422621_at
1425972_a_at	1422624_at
1425983_x_at	1422631_at
1425993_a_at	1422637_at
1426009_a_at	1422648_at
1426012_a_at	1422660_at
1426068_at	1422666_at
1426113_x_at	1422685_at
1426117_a_at	1422686_s_at
1426187_a_at	1422692_at
1426210_x_at	1422697_s_at
1426215_at	1422698_s_at
1426217_at	1422701_at
1426220_at	1422702_at
1426223_at	1422719_s_at
1426227_s_at	1422730_at
1426233_at	1422748_at
1426258_at	1422751_at
1426259_at	1422753_a_at
1426277_at	1422759_a_at
1426289_at	1422766_at
1426310_at	1422780_at
1426311_s_at	1422782_s_at
1426319_at	1422794_at
1426326_at	1422799_at
1426327_s_at	1422804_at
1426338_a_at	1422821_s_at
1426343_at	1422842_at
1426362_at	1422848_a_at
1426378_at	1422849_a_at
1426379_at	1422855_at
1426380_at	1422868_s_at
1426381_at	1422869_at
1426383_at	1422886_a_at
1426403_at	1422894_at
1426414_a_at	1422900_at
1426436_at	1422901_at
1426437_s_at	1422902_s_at
1426441_at	1422904_at
1426446_at	1422905_s_at
1426447_at	1422917_at
1426448_at	1422925_s_at
1426449_a_at	1422943_a_at
1426453_at	1422948_s_at
1426464_at	1422966_a_at
1426467_s_at	1422967_a_at
1426513_at	1422973_a_at
1426524_at	1422975_at
1426545_at	1422997_s_at
1426562_a_at	1423030_at
1426571_at	1423033_at
1426575_at	1423045_at
1426577_a_at	1423046_s_at
1426584_a_at	1423062_at
1426604_at	1423068_at
1426614_at	1423079_a_at
1426624_a_at	1423080_at
1426640_s_at	1423086_at
1426645_at	1423103_at
1426648_at	1423104_at
1426663_s_at	1423105_a_at
1426664_x_at	1423117_at
1426686_s_at	1423130_a_at
1426708_at	1423136_at
1426743_at	1423140_at
1426745_at	1423141_at
1426753_at	1423142_a_at
1426754_x_at	1423144_at
1426761_at	1423151_at
1426762_s_at	1423160_at
1426806_at	1423168_at
1426833_at	1423176_at
1426834_s_at	1423192_at
1426858_at	1423202_a_at
1426864_a_at	1423207_at
1426875_s_at	1423208_at
1426878_at	1423215_at
1426885_a_at	1423233_at
1426913_at	1423235_at
1426931_s_at	1423249_at
1426950_at	1423251_at
1426955_at	1423266_at
1426969_at	1423269_a_at
1426979_at	1423271_at
1426997_at	1423272_at
1427005_at	1423277_at
1427037_at	1423278_at
1427050_at	1423290_at
1427062_at	1423304_a_at
1427074_at	1423308_at
1427084_a_at	1423322_at
1427091_at	1423333_at
1427100_at	1423334_at
1427110_at	1423348_at
1427125_s_at	1423358_at
1427126_at	1423362_at
1427127_x_at	1423371_at
1427143_at	1423374_at
1427148_at	1423375_at
1427167_at	1423389_at
1427216_at	1423392_at
1427229_at	1423393_at
1427231_at	1423399_a_at
1427232_at	1423413_at
1427233_at	1423416_at
1427235_at	1423417_at
1427261_at	1423418_at
1427282_a_at	1423439_at
1427284_a_at	1423447_at
1427329_a_at	1423448_at
1427339_at	1423449_a_at
1427345_a_at	1423460_at
1427351_s_at	1423462_at
1427357_at	1423465_at
1427384_at	1423470_at
1427388_at	1423481_at
1427408_a_at	1423489_at
1427416_x_at	1423493_a_at
1427419_x_at	1423500_a_at
1427422_at	1423519_at
1427481_a_at	1423532_at
1427483_at	1423538_at
1427510_at	1423566_a_at
1427564_at	1423569_at
1427571_at	1423571_at
1427594_at	1423574_s_at
1427672_a_at	1423592_at
1427695_a_at	1423594_a_at
1427699_a_at	1423596_at
1427758_x_at	1423607_at
1427762_x_at	1423611_at
1427771_x_at	1423622_a_at
1427814_at	1423632_at
1427885_at	1423635_at
1427893_a_at	1423641_s_at
1427905_at	1423642_at
1427913_at	1423648_at
1427927_at	1423653_at
1427929_a_at	1423659_a_at
1427932_s_at	1423663_at
1427935_at	1423672_at
1427945_at	1423684_at
1427956_at	1423686_a_at
1427963_s_at	1423700_at
1427964_at	1423706_a_at
1427997_at	1423713_at
1428004_at	1423723_s_at
1428037_at	1423733_a_at
1428059_at	1423738_at
1428074_at	1423750_a_at
1428112_at	1423787_at
1428122_s_at	1423797_at
1428126_a_at	1423799_at
1428156_at	1423803_s_at
1428167_a_at	1423828_at
1428168_at	1423841_at
1428173_at	1423844_s_at
1428177_at	1423854_a_at
1428193_at	1423867_at
1428194_at	1423872_a_at
1428201_at	1423875_at
1428224_at	1423876_at
1428227_at	1423881_at
1428228_at	1423890_x_at
1428232_at	1423902_s_at
1428248_at	1423904_a_at
1428260_at	1423905_at
1428263_a_at	1423910_at
1428279_a_at	1423913_at
1428288_at	1423917_a_at
1428289_at	1423918_at
1428308_at	1423923_a_at
1428309_s_at	1423924_s_at
1428315_at	1423927_at
1428320_at	1423933_a_at
1428326_s_at	1423938_at
1428327_at	1423942_a_at
1428332_at	1423949_at
1428343_at	1423973_a_at
1428344_at	1423975_s_at
1428353_at	1423978_at
1428364_at	1423989_at
1428372_at	1423994_at
1428379_at	1423995_at
1428386_at	1424001_at
1428404_at	1424011_at
1428406_s_at	1424019_at
1428466_at	1424020_at
1428487_s_at	1424022_at
1428493_at	1424027_at
1428514_at	1424029_at
1428516_a_at	1424035_at
1428524_at	1424048_a_at
1428525_at	1424049_at
1428528_at	1424051_at
1428529_at	1424052_at
1428535_at	1424058_at
1428547_at	1424086_at
1428560_at	1424108_at
1428561_at	1424111_at
1428562_at	1424112_at
1428568_at	1424118_a_at
1428582_at	1424126_at
1428584_a_at	1424140_at
1428586_at	1424143_a_at
1428587_at	1424147_at
1428589_at	1424163_at
1428603_at	1424175_at
1428605_at	1424189_at
1428611_at	1424191_a_at
1428619_at	1424212_at
1428630_x_at	1424215_at
1428642_at	1424217_at
1428667_at	1424243_at
1428679_s_at	1424251_a_at
1428683_at	1424252_at
1428687_at	1424254_at
1428691_at	1424284_at
1428710_at	1424296_at
1428716_at	1424310_at
1428733_at	1424318_at
1428745_a_at	1424323_at
1428747_at	1424325_at
1428757_at	1424333_at
1428758_at	1424339_at
1428772_at	1424343_a_at
1428777_at	1424344_s_at
1428795_at	1424354_at
1428806_at	1424367_a_at
1428808_at	1424368_s_at
1428822_a_at	1424370_s_at
1428837_at	1424373_at
1428850_x_at	1424374_at
1428864_at	1424375_s_at
1428867_at	1424376_at
1428870_at	1424383_at
1428883_at	1424384_a_at
1428884_at	1424388_at
1428895_at	1424399_at
1428900_s_at	1424401_at
1428922_at	1424402_at
1428926_at	1424413_at
1428951_at	1424434_at
1428958_at	1424440_at
1428966_at	1424444_a_at
1428983_at	1424450_at
1429003_at	1424453_at
1429008_at	1424462_at
1429019_s_at	1424473_at
1429022_at	1424474_a_at
1429031_at	1424477_at
1429046_at	1424489_a_at
1429047_at	1424500_at
1429053_at	1424513_at
1429058_at	1424530_at
1429059_s_at	1424569_at
1429065_at	1424570_at
1429079_a_at	1424571_at
1429091_at	1424573_at
1429105_at	1424574_at
1429108_at	1424584_a_at
1429109_at	1424585_at
1429123_at	1424597_at
1429144_at	1424598_at
1429159_at	1424607_a_at
1429192_at	1424620_at
1429199_s_at	1424652_at
1429225_at	1424657_at
1429234_s_at	1424666_at
1429244_at	1424671_at
1429252_at	1424673_at
1429264_at	1424677_at
1429275_at	1424683_at
1429318_a_at	1424698_s_at
1429351_at	1424702_a_at
1429363_at	1424709_at
1429379_at	1424712_at
1429400_at	1424717_at
1429413_at	1424720_at
1429415_at	1424723_s_at
1429427_s_at	1424724_a_at
1429428_at	1424726_at
1429433_at	1424727_at
1429434_at	1424737_at
1429435_x_at	1424744_at
1429444_at	1424759_at
1429474_at	1424768_at
1429501_s_at	1424770_at
1429515_at	1424786_s_at
1429535_at	1424790_at
1429541_at	1424794_at
1429554_at	1424811_at
1429559_at	1424815_at
1429564_at	1424826_s_at
1429568_x_at	1424835_at
1429570_at	1424842_a_at
1429590_at	1424850_at
1429621_at	1424854_at
1429637_at	1424857_a_at
1429692_s_at	1424868_at
1429725_at	1424874_a_at
1429727_at	1424895_at
1429730_at	1424899_at
1429735_at	1424913_at
1429764_at	1424917_a_at
1429778_at	1424922_a_at
1429805_at	1424929_a_at
1429830_a_at	1424932_at
1429896_at	1424937_at
1429958_x_at	1424950_at
1430019_a_at	1424969_s_at
1430020_x_at	1424980_s_at
1430024_at	1424993_at
1430111_a_at	1424994_at
1430190_at	1425004_s_at
1430210_at	1425011_x_at
1430295_at	1425036_a_at
1430318_at	1425042_s_at
1430351_at	1425050_at
1430375_a_at	1425057_at
1430423_s_at	1425075_at
1430453_a_at	1425079_at
1430483_a_at	1425088_at
1430546_at	1425099_a_at
1430547_s_at	1425108_a_at
1430577_at	1425114_at
1430580_at	1425142_a_at
1430584_s_at	1425150_at
1430637_at	1425177_at
1430640_a_at	1425178_s_at
1430697_at	1425185_at
1430700_a_at	1425195_a_at
1430718_s_at	1425202_a_at
1430776_s_at	1425240_at
1430849_a_at	1425243_at
1430850_x_at	1425281_a_at
1430936_at	1425300_at
1430985_at	1425303_at
1430990_s_at	1425314_at
1430995_at	1425321_a_at
1431007_at	1425326_at
1431018_at	1425327_at
1431040_at	1425328_at
1431054_at	1425329_a_at
1431056_a_at	1425330_a_at
1431069_at	1425332_at
1431105_a_at	1425333_at
1431142_s_at	1425340_a_at
1431143_x_at	1425343_at
1431188_a_at	1425344_at
1431257_at	1425362_at
1431275_at	1425365_a_at
1431292_a_at	1425392_a_at
1431335_a_at	1425419_a_at
1431428_a_at	1425456_a_at
1431459_at	1425458_a_at
1431506_s_at	1425480_at
1431507_a_at	1425496_at
1431530_a_at	1425503_at
1431591_s_at	1425514_at
1431657_at	1425515_at
1431665_a_at	1425518_at
1431710_at	1425525_a_at
1431750_at	1425533_a_at
1431751_a_at	1425538_x_at
1431804_a_at	1425543_s_at
1431827_a_at	1425559_a_at
1431929_a_at	1425576_at
1431939_a_at	1425577_at
1432003_a_at	1425580_a_at
1432028_at	1425582_a_at
1432197_at	1425623_a_at
1432198_at	1425624_at
1432271_a_at	1425631_at
1432336_at	1425632_a_at
1432489_a_at	1425645_s_at
1432731_at	1425646_at
1432775_at	1425652_s_at
1432844_at	1425656_a_at
1433211_at	1425668_a_at
1433434_at	1425675_s_at
1433443_a_at	1425676_a_at
1433444_at	1425678_a_at
1433445_x_at	1425701_a_at
1433477_at	1425712_at
1433480_at	1425718_a_at
1433486_at	1425723_at
1433487_at	1425732_a_at
1433493_at	1425742_a_at
1433502_s_at	1425745_a_at
1433515_s_at	1425746_at
1433545_s_at	1425753_a_at
1433551_at	1425771_at
1433566_at	1425778_at
1433567_at	1425780_a_at
1433575_at	1425792_a_at
1433578_at	1425793_a_at
1433589_at	1425806_a_at
1433590_at	1425820_x_at
1433622_at	1425824_a_at
1433623_at	1425826_a_at
1433625_at	1425829_a_at
1433641_at	1425834_a_at
1433667_at	1425837_a_at
1433682_at	1425850_a_at
1433717_at	1425862_a_at
1433733_a_at	1425869_a_at
1433762_at	1425895_a_at
1433779_at	1425899_a_at
1433782_at	1425921_a_at
1433795_at	1425927_a_at
1433812_at	1425930_a_at
1433848_at	1425937_a_at
1433855_at	1425940_a_at
1433885_at	1425944_a_at
1433898_at	1425964_x_at
1433901_at	1425974_a_at
1433933_s_at	1425981_a_at
1433943_at	1425991_a_at
1433966_x_at	1425993_a_at
1433987_at	1426004_a_at
1434005_at	1426008_a_at
1434020_at	1426012_a_at
1434028_at	1426037_a_at
1434040_at	1426065_a_at
1434045_at	1426083_a_at
1434054_at	1426084_a_at
1434096_at	1426117_a_at
1434107_at	1426165_a_at
1434114_at	1426207_at
1434128_a_at	1426210_x_at
1434140_at	1426215_at
1434143_at	1426238_at
1434144_s_at	1426242_at
1434145_s_at	1426247_at
1434149_at	1426248_at
1434154_at	1426254_at
1434172_at	1426269_at
1434173_s_at	1426270_at
1434177_at	1426275_a_at
1434180_at	1426288_at
1434181_at	1426300_at
1434184_s_at	1426301_at
1434193_at	1426312_at
1434196_at	1426332_a_at
1434202_a_at	1426349_s_at
1434203_at	1426358_at
1434206_s_at	1426359_at
1434211_at	1426360_at
1434223_at	1426361_at
1434229_a_at	1426372_a_at
1434236_at	1426378_at
1434267_at	1426380_at
1434277_a_at	1426382_at
1434286_at	1426383_at
1434287_at	1426386_at
1434291_a_at	1426389_at
1434302_at	1426398_at
1434303_at	1426401_at
1434315_at	1426407_at
1434330_at	1426408_at
1434363_x_at	1426417_at
1434376_at	1426432_a_at
1434404_at	1426438_at
1434405_at	1426439_at
1434423_at	1426441_at
1434454_at	1426447_at
1434456_at	1426451_at
1434459_at	1426460_a_at
1434472_at	1426461_at
1434474_at	1426462_at
1434479_at	1426463_at
1434480_at	1426464_at
1434510_at	1426485_at
1434520_at	1426487_a_at
1434521_at	1426488_at
1434542_at	1426489_s_at
1434543_a_at	1426501_a_at
1434544_at	1426503_a_at
1434545_x_at	1426515_a_at
1434549_at	1426516_a_at
1434555_at	1426519_at
1434565_at	1426521_at
1434582_at	1426546_at
1434613_at	1426548_a_at
1434657_at	1426558_x_at
1434666_at	1426559_at
1434672_at	1426568_at
1434701_at	1426570_a_at
1434704_at	1426587_a_at
1434710_at	1426614_at
1434728_at	1426624_a_at
1434735_at	1426631_at
1434736_at	1426642_at
1434742_s_at	1426644_at
1434795_at	1426645_at
1434797_at	1426648_at
1434809_at	1426651_at
1434816_at	1426655_a_at
1434817_s_at	1426656_at
1434824_at	1426663_s_at
1434834_at	1426664_x_at
1434852_at	1426668_at
1434880_at	1426700_a_at
1434884_at	1426706_s_at
1434886_at	1426721_s_at
1434902_at	1426722_at
1435001_at	1426733_at
1435020_at	1426743_at
1435031_at	1426749_at
1435033_at	1426752_at
1435039_a_at	1426753_at
1435082_at	1426757_at
1435087_at	1426762_s_at
1435089_at	1426765_at
1435097_at	1426769_s_at
1435118_at	1426775_s_at
1435126_at	1426779_x_at
1435137_s_at	1426780_at
1435138_at	1426785_s_at
1435148_at	1426790_at
1435160_at	1426803_at
1435176_a_at	1426805_at
1435184_at	1426806_at
1435188_at	1426810_at
1435197_at	1426815_s_at
1435222_at	1426819_at
1435225_s_at	1426821_at
1435230_at	1426833_at
1435233_at	1426834_s_at
1435237_at	1426843_at
1435238_x_at	1426850_a_at
1435250_at	1426870_at
1435258_at	1426871_at
1435259_s_at	1426875_s_at
1435261_at	1426877_a_at
1435270_x_at	1426878_at
1435281_at	1426893_at
1435324_x_at	1426894_s_at
1435344_at	1426896_at
1435361_at	1426907_s_at
1435404_at	1426911_at
1435417_at	1426914_at
1435448_at	1426915_at
1435458_at	1426934_at
1435459_at	1426950_at
1435488_at	1426951_at
1435520_at	1426952_at
1435522_a_at	1426955_at
1435526_at	1426956_a_at
1435538_at	1426959_at
1435592_at	1426975_at
1435608_at	1426985_s_at
1435614_s_at	1426994_at
1435620_at	1426995_a_at
1435626_a_at	1426998_at
1435634_at	1427000_at
1435640_x_at	1427002_s_at
1435663_at	1427008_at
1435665_at	1427016_at
1435679_at	1427033_at
1435684_at	1427035_at
1435685_x_at	1427042_at
1435686_at	1427052_at
1435690_at	1427055_at
1435694_at	1427061_at
1435741_at	1427074_at
1435756_at	1427075_s_at
1435763_at	1427082_at
1435764_a_at	1427087_at
1435775_at	1427090_at
1435828_at	1427093_at
1435860_at	1427095_at
1435863_at	1427108_at
1435881_at	1427112_at
1435914_at	1427126_at
1435926_at	1427127_x_at
1435928_at	1427136_s_at
1435943_at	1427143_at
1435963_at	1427162_a_at
1435964_a_at	1427171_at
1435971_at	1427174_at
1436021_at	1427177_at
1436026_at	1427190_at
1436033_at	1427191_at
1436038_a_at	1427197_at
1436044_at	1427202_at
1436050_x_at	1427213_at
1436058_at	1427228_at
1436075_at	1427229_at
1436089_at	1427231_at
1436121_a_at	1427233_at
1436134_at	1427243_at
1436187_at	1427248_at
1436200_at	1427250_at
1436210_at	1427258_at
1436212_at	1427266_at
1436223_at	1427271_at
1436233_at	1427285_s_at
1436234_at	1427287_s_at
1436235_x_at	1427301_at
1436255_at	1427302_at
1436300_at	1427310_at
1436320_at	1427311_at
1436331_at	1427320_at
1436333_a_at	1427321_s_at
1436363_a_at	1427329_a_at
1436364_x_at	1427334_s_at
1436381_at	1427347_s_at
1436383_at	1427349_x_at
1436389_at	1427351_s_at
1436416_x_at	1427356_at
1436426_at	1427357_at
1436431_at	1427358_a_at
1436450_at	1427364_a_at
1436451_a_at	1427370_at
1436501_at	1427382_a_at
1436502_at	1427384_at
1436516_at	1427408_a_at
1436531_at	1427414_at
1436533_at	1427422_at
1436541_at	1427425_at
1436545_at	1427432_a_at
1436551_at	1427455_x_at
1436564_at	1427456_at
1436568_at	1427459_at
1436573_at	1427469_at
1436600_at	1427474_s_at
1436657_at	1427478_at
1436672_at	1427480_at
1436684_a_at	1427488_a_at
1436731_at	1427512_a_at
1436755_at	1427513_at
1436758_at	1427515_at
1436763_a_at	1427518_at
1436766_at	1427537_at
1436775_a_at	1427546_at
1436778_at	1427558_s_at
1436796_at	1427564_at
1436800_at	1427630_x_at
1436808_x_at	1427639_a_at
1436858_at	1427660_x_at
1436869_at	1427661_a_at
1436892_at	1427665_a_at
1436893_a_at	1427677_a_at
1436917_s_at	1427689_a_at
1436937_at	1427691_a_at
1436968_x_at	1427711_a_at
1436970_a_at	1427742_a_at
1436979_x_at	1427785_x_at
1436986_at	1427838_at
1436994_a_at	1427844_a_at
1437001_at	1427879_at
1437032_x_at	1427881_at
1437034_x_at	1427882_at
1437066_at	1427883_a_at
1437073_x_at	1427891_at
1437079_at	1427893_a_at
1437100_x_at	1427902_at
1437109_s_at	1427912_at
1437110_at	1427917_s_at
1437115_at	1427924_at
1437132_x_at	1427932_s_at
1437149_at	1427939_s_at
1437177_at	1427941_at
1437181_at	1427955_a_at
1437201_at	1427959_at
1437204_a_at	1427963_s_at
1437207_at	1427964_at
1437208_at	1427969_s_at
1437210_a_at	1427981_a_at
1437287_at	1427982_s_at
1437289_at	1427987_at
1437296_at	1427988_s_at
1437310_at	1427996_at
1437340_x_at	1427997_at
1437341_x_at	1428011_a_at
1437353_at	1428025_s_at
1437354_at	1428043_a_at
1437360_at	1428045_a_at
1437385_at	1428046_a_at
1437398_a_at	1428057_a_at
1437404_at	1428064_at
1437405_a_at	1428070_at
1437406_x_at	1428081_at
1437429_at	1428083_at
1437451_at	1428095_a_at
1437463_x_at	1428101_at
1437477_at	1428106_at
1437484_at	1428107_at
1437494_at	1428110_x_at
1437558_at	1428111_at
1437589_x_at	1428141_at
1437614_x_at	1428143_a_at
1437626_at	1428147_at
1437642_at	1428151_x_at
1437650_at	1428167_a_at
1437663_at	1428168_at
1437679_a_at	1428171_at
1437680_x_at	1428182_at
1437724_x_at	1428187_at
1437765_at	1428197_at
1437771_at	1428210_s_at
1437774_at	1428223_at
1437791_s_at	1428224_at
1437829_s_at	1428225_s_at
1437848_x_at	1428229_at
1437858_at	1428230_at
1437861_s_at	1428239_at
1437869_at	1428244_at
1437871_at	1428248_at
1437904_at	1428259_at
1437924_at	1428265_at
1437968_at	1428273_at
1437972_s_at	1428277_at
1437989_at	1428282_at
1437992_x_at	1428286_at
1438021_at	1428288_at
1438026_at	1428289_at
1438027_at	1428294_at
1438029_at	1428299_at
1438035_at	1428306_at
1438036_x_at	1428311_at
1438039_at	1428320_at
1438089_a_at	1428323_at
1438118_x_at	1428325_at
1438133_a_at	1428327_at
1438153_x_at	1428328_at
1438165_x_at	1428338_at
1438183_x_at	1428344_at
1438185_at	1428346_at
1438199_at	1428367_at
1438200_at	1428368_at
1438204_at	1428369_s_at
1438211_s_at	1428372_at
1438255_at	1428373_at
1438269_at	1428383_a_at
1438320_s_at	1428384_at
1438322_x_at	1428386_at
1438366_x_at	1428389_s_at
1438385_s_at	1428390_at
1438404_at	1428409_at
1438413_at	1428419_at
1438418_at	1428422_at
1438420_at	1428431_at
1438432_at	1428432_at
1438480_a_at	1428447_at
1438511_a_at	1428449_at
1438563_s_at	1428454_at
1438602_s_at	1428457_at
1438619_x_at	1428461_at
1438622_x_at	1428463_a_at
1438633_x_at	1428467_at
1438650_x_at	1428471_at
1438651_a_at	1428477_at
1438654_x_at	1428487_s_at
1438657_x_at	1428491_at
1438664_at	1428493_at
1438665_at	1428500_at
1438672_at	1428502_at
1438678_at	1428508_at
1438683_at	1428512_at
1438728_at	1428514_at
1438771_at	1428516_a_at
1438796_at	1428517_at
1438815_at	1428531_at
1438852_x_at	1428534_at
1438855_x_at	1428543_at
1438924_x_at	1428547_at
1438936_s_at	1428559_at
1438937_x_at	1428562_at
1438941_x_at	1428573_at
1438945_x_at	1428574_a_at
1438953_at	1428585_at
1438954_x_at	1428587_at
1438956_x_at	1428598_at
1438968_x_at	1428612_at
1438973_x_at	1428624_at
1438975_x_at	1428629_at
1438982_s_at	1428637_at
1438989_s_at	1428651_at
1438994_at	1428652_at
1439013_x_at	1428654_at
1439029_at	1428655_at
1439038_at	1428660_s_at
1439086_at	1428662_a_at
1439093_at	1428663_at
1439102_at	1428675_at
1439104_at	1428712_at
1439122_at	1428738_a_at
1439128_at	1428746_a_at
1439158_at	1428748_at
1439196_at	1428756_at
1439241_x_at	1428758_at
1439327_at	1428768_at
1439407_x_at	1428789_at
1439440_x_at	1428791_at
1439463_x_at	1428795_at
1439486_at	1428817_at
1439489_at	1428821_at
1439513_at	1428822_a_at
1439526_at	1428826_at
1439531_at	1428832_at
1439557_s_at	1428844_a_at
1439568_at	1428845_at
1439617_s_at	1428847_a_at
1439680_at	1428848_a_at
1439745_at	1428851_at
1439796_at	1428853_at
1439802_at	1428857_at
1439825_at	1428869_at
1439858_at	1428870_at
1439866_at	1428872_at
1439904_at	1428883_at
1439934_at	1428884_at
1439971_at	1428888_at
1440047_at	1428890_at
1440132_s_at	1428892_at
1440151_s_at	1428894_at
1440152_x_at	1428909_at
1440193_at	1428910_at
1440208_at	1428914_at
1440221_at	1428918_at
1440309_at	1428926_at
1440368_at	1428944_at
1440381_at	1428945_at
1440479_at	1428946_at
1440665_at	1428950_s_at
1440799_s_at	1428957_at
1440817_x_at	1428985_at
1440823_x_at	1428996_at
1440825_s_at	1429006_s_at
1440888_at	1429029_at
1440926_at	1429050_at
1440972_at	1429055_at
1440975_at	1429080_at
1441040_at	1429083_at
1441075_at	1429085_at
1441076_at	1429089_s_at
1441102_at	1429094_at
1441150_x_at	1429106_at
1441300_at	1429144_at
1441315_s_at	1429145_at
1441388_at	1429151_at
1441412_s_at	1429152_at
1441600_at	1429159_at
1441612_at	1429166_s_at
1441651_at	1429176_at
1441798_at	1429178_at
1441894_s_at	1429183_at
1441915_s_at	1429185_at
1441937_s_at	1429192_at
1441946_at	1429194_at
1441967_at	1429206_at
1441971_at	1429217_at
1441986_at	1429223_a_at
1442034_at	1429234_s_at
1442051_at	1429239_a_at
1442299_at	1429240_at
1442303_at	1429254_at
1442362_at	1429262_at
1442397_at	1429284_at
1442407_at	1429298_at
1442408_at	1429318_a_at
1442455_at	1429351_at
1442646_at	1429352_at
1442676_at	1429359_s_at
1442714_at	1429362_a_at
1442724_at	1429367_at
1442905_at	1429370_a_at
1442999_at	1429379_at
1443225_at	1429383_at
1443259_at	1429384_at
1443344_at	1429389_at
1443384_at	1429390_at
1443416_at	1429396_at
1443501_at	1429399_at
1443541_at	1429411_a_at
1443579_s_at	1429418_at
1443590_at	1429427_s_at
1443635_at	1429428_at
1443667_at	1429433_at
1443668_x_at	1429436_at
1443698_at	1429455_at
1443760_at	1429462_at
1443858_at	1429487_at
1443867_at	1429514_at
1443881_at	1429537_at
1443952_at	1429538_a_at
1443969_at	1429549_at
1444086_at	1429568_x_at
1444089_at	1429588_at
1444107_at	1429593_at
1444124_a_at	1429639_at
1444163_at	1429642_at
1444216_at	1429650_at
1444221_at	1429692_s_at
1444235_at	1429698_at
1444240_at	1429710_at
1444241_at	1429712_at
1444250_at	1429723_at
1444258_at	1429728_at
1444278_at	1429749_at
1444307_at	1429758_at
1444315_at	1429762_a_at
1444468_at	1429772_at
1444622_at	1429776_a_at
1444624_at	1429778_at
1444633_at	1429809_at
1444778_at	1429810_at
1444952_a_at	1429831_at
1444966_at	1429839_a_at
1445074_at	1429863_at
1445175_at	1429897_a_at
1445328_at	1429899_at
1445350_at	1429900_at
1445436_at	1429954_at
1445467_at	1429961_at
1445470_at	1430019_a_at
1445539_at	1430020_x_at
1445550_at	1430034_at
1445591_at	1430125_s_at
1445632_at	1430130_at
1445648_at	1430147_a_at
1445666_at	1430154_at
1445669_at	1430170_at
1445941_at	1430205_a_at
1445951_at	1430220_at
1446075_at	1430245_at
1446093_at	1430271_x_at
1446094_at	1430274_a_at
1446446_at	1430291_at
1446553_at	1430319_at
1446762_at	1430332_a_at
1446990_at	1430345_at
1446999_at	1430404_at
1447100_s_at	1430418_at
1447129_at	1430526_a_at
1447296_at	1430527_a_at
1447332_at	1430546_at
1447447_s_at	1430549_at
1447469_at	1430555_s_at
1447612_x_at	1430570_at
1447724_x_at	1430637_at
1447791_s_at	1430688_s_at
1447839_x_at	1430700_a_at
1447849_s_at	1430785_at
1447853_x_at	1430798_x_at
1447854_s_at	1430802_at
1447863_s_at	1430849_a_at
1447879_x_at	1430893_at
1447886_at	1430934_at
1447903_x_at	1430996_at
1447924_at	1430999_a_at
1447931_at	1431003_a_at
1447933_at	1431008_at
1447977_x_at	1431012_a_at
1448024_at	1431055_a_at
1448063_at	1431056_a_at
1448123_s_at	1431060_at
1448126_at	1431086_s_at
1448130_at	1431087_at
1448160_at	1431101_a_at
1448162_at	1431105_a_at
1448185_at	1431142_s_at
1448235_s_at	1431143_x_at
1448239_at	1431166_at
1448255_a_at	1431175_at
1448263_a_at	1431196_at
1448272_at	1431197_at
1448273_at	1431212_a_at
1448276_at	1431213_a_at
1448282_at	1431214_at
1448288_at	1431240_at
1448293_at	1431251_at
1448297_a_at	1431339_a_at
1448316_at	1431359_a_at
1448325_at	1431381_at
1448357_at	1431428_a_at
1448365_at	1431429_a_at
1448372_a_at	1431469_a_at
1448376_at	1431591_s_at
1448379_at	1431606_a_at
1448382_at	1431619_a_at
1448383_at	1431648_at
1448385_at	1431722_a_at
1448407_at	1431734_a_at
1448413_at	1431768_a_at
1448419_at	1431789_s_at
1448460_at	1431802_a_at
1448465_at	1431803_at
1448469_at	1431806_at
1448483_a_at	1431817_at
1448501_at	1431833_a_at
1448516_at	1431885_a_at
1448539_a_at	1431900_a_at
1448543_at	1431951_a_at
1448548_at	1431980_a_at
1448551_a_at	1432007_s_at
1448566_at	1432016_a_at
1448568_a_at	1432111_at
1448571_a_at	1432120_at
1448574_at	1432176_a_at
1448579_at	1432177_a_at
1448580_at	1432181_s_at
1448603_at	1432195_s_at
1448611_at	1432212_at
1448615_at	1432282_a_at
1448619_at	1432355_at
1448620_at	1432374_a_at
1448639_a_at	1432391_at
1448643_at	1432426_a_at
1448644_at	1432431_s_at
1448657_a_at	1432478_a_at
1448663_s_at	1432517_a_at
1448682_at	1432543_a_at
1448689_at	1432650_at
1448690_at	1433068_at
1448694_at	1433408_a_at
1448697_s_at	1433428_x_at
1448700_at	1433443_a_at
1448706_at	1433444_at
1448708_at	1433445_x_at
1448709_at	1433446_at
1448710_at	1433453_a_at
1448727_at	1433454_at
1448769_at	1433462_a_at
1448772_at	1433481_at
1448780_at	1433488_x_at
1448788_at	1433489_s_at
1448793_a_at	1433505_a_at
1448796_s_at	1433506_at
1448803_at	1433508_at
1448830_at	1433518_at
1448839_at	1433520_at
1448851_a_at	1433527_at
1448857_a_at	1433528_at
1448868_at	1433531_at
1448870_at	1433538_at
1448871_at	1433546_at
1448886_at	1433552_a_at
1448892_at	1433564_at
1448900_at	1433567_at
1448905_at	1433571_at
1448919_at	1433575_at
1448922_at	1433585_at
1448927_at	1433589_at
1448961_at	1433593_at
1448971_at	1433595_at
1448990_a_at	1433598_at
1448996_at	1433617_s_at
1449010_at	1433624_at
1449013_at	1433625_at
1449021_at	1433628_at
1449031_at	1433632_at
1449039_a_at	1433633_at
1449043_at	1433634_at
1449051_at	1433645_at
1449070_x_at	1433646_at
1449094_at	1433648_at
1449097_at	1433653_at
1449122_at	1433654_at
1449135_at	1433656_a_at
1449146_at	1433658_x_at
1449147_at	1433661_at
1449151_at	1433662_s_at
1449152_at	1433668_at
1449153_at	1433669_at
1449156_at	1433674_a_at
1449168_a_at	1433675_at
1449173_at	1433677_at
1449181_at	1433679_at
1449183_at	1433685_a_at
1449188_at	1433691_at
1449194_at	1433692_at
1449244_at	1433696_at
1449248_at	1433712_at
1449273_at	1433713_at
1449275_at	1433723_s_at
1449278_at	1433725_at
1449280_at	1433726_at
1449304_at	1433733_a_at
1449338_at	1433736_at
1449345_at	1433740_at
1449348_at	1433742_at
1449349_at	1433745_at
1449362_a_at	1433751_at
1449370_at	1433754_at
1449383_at	1433756_at
1449464_at	1433757_a_at
1449472_at	1433758_at
1449481_at	1433767_at
1449509_at	1433768_at
1449519_at	1433769_at
1449544_a_at	1433771_at
1449553_at	1433775_at
1449577_x_at	1433784_at
1449590_a_at	1433789_at
1449614_s_at	1433795_at
1449616_s_at	1433799_at
1449623_at	1433806_x_at
1449632_s_at	1433811_at
1449694_s_at	1433816_at
1449724_s_at	1433818_at
1449770_x_at	1433819_s_at
1449773_s_at	1433832_at
1449804_at	1433834_at
1449827_at	1433836_a_at
1449840_at	1433837_at
1449848_at	1433839_at
1449851_at	1433855_at
1449854_at	1433857_at
1449855_s_at	1433858_at
1449878_a_at	1433884_at
1449928_at	1433890_a_at
1449945_at	1433891_at
1450018_s_at	1433897_at
1450033_a_at	1433901_at
1450037_at	1433902_at
1450038_s_at	1433903_at
1450055_at	1433908_a_at
1450061_at	1433910_at
1450065_at	1433911_at
1450070_s_at	1433921_s_at
1450071_at	1433927_at
1450074_at	1433929_at
1450084_s_at	1433936_at
1450087_a_at	1433942_at
1450093_s_at	1433978_at
1450095_a_at	1433980_at
1450105_at	1433981_s_at
1450110_at	1433983_at
1450117_at	1433986_at
1450122_at	1433992_at
1450259_a_at	1433993_at
1450264_a_at	1434002_at
1450333_a_at	1434003_a_at
1450383_at	1434005_at
1450387_s_at	1434010_at
1450389_s_at	1434013_at
1450407_a_at	1434018_at
1450414_at	1434021_at
1450455_s_at	1434031_at
1450459_at	1434033_at
1450505_a_at	1434035_at
1450522_a_at	1434036_at
1450573_at	1434037_s_at
1450606_at	1434038_at
1450637_a_at	1434042_s_at
1450641_at	1434054_at
1450643_s_at	1434060_at
1450646_at	1434062_at
1450650_at	1434087_at
1450694_at	1434088_at
1450716_at	1434091_at
1450726_at	1434096_at
1450733_at	1434099_at
1450738_at	1434105_at
1450750_a_at	1434106_at
1450756_s_at	1434109_at
1450757_at	1434111_at
1450759_at	1434129_s_at
1450760_a_at	1434132_at
1450761_s_at	1434141_at
1450776_at	1434161_at
1450779_at	1434178_at
1450783_at	1434179_at
1450798_at	1434180_at
1450815_s_at	1434181_at
1450828_at	1434188_at
1450846_at	1434191_at
1450849_at	1434197_at
1450850_at	1434206_s_at
1450854_at	1434207_at
1450865_s_at	1434211_at
1450866_a_at	1434219_at
1450878_at	1434222_at
1450889_at	1434235_at
1450895_a_at	1434251_at
1450918_s_at	1434258_s_at
1450924_at	1434260_at
1450934_at	1434271_at
1450949_at	1434272_at
1450970_at	1434277_a_at
1450971_at	1434282_at
1450988_at	1434283_at
1451006_at	1434292_at
1451020_at	1434300_at
1451038_at	1434303_at
1451046_at	1434306_at
1451058_at	1434311_at
1451064_a_at	1434318_a_at
1451069_at	1434330_at
1451090_a_at	1434331_at
1451095_at	1434336_s_at
1451109_a_at	1434338_at
1451110_at	1434339_at
1451122_at	1434340_at
1451124_at	1434350_at
1451162_at	1434361_at
1451178_at	1434374_at
1451180_a_at	1434375_at
1451185_at	1434380_at
1451204_at	1434384_at
1451207_at	1434385_at
1451208_at	1434390_at
1451217_a_at	1434394_at
1451223_a_at	1434403_at
[truncated: 2,014 more rows]
